# Supplementary material for: Melt flow control on lithological and geochemical heterogeneity of the oceanic upper mantle
Source: Natl Sci Rev. 2026 Mar 10;13(7):nwag130. doi: 10.1093/nsr/nwag130 (PMC13123518; doi:10.1093/nsr/nwag130)
Supplement: nwag130_Supplemental_Files [file nwag130_supplemental_files.zip]

Archive with 2 entries (2 files):
- Supplementary Materials.pdf
- Table S1-9.xlsx
