# Supplementary material for: Melt flow control on lithological and geochemical heterogeneity of the oceanic upper mantle
Source: Natl Sci Rev. 2026 Mar 10;13(7):nwag130. doi: 10.1093/nsr/nwag130 (PMC13123518; doi:10.1093/nsr/nwag130)
Supplement: nwag130_Supplemental_Files [file nwag130_supplemental_files.zip › Table S1-9.xlsx]

## Sheet: Table S1
Table S1. Whole-rock major elements compositions (wt.%) and mineral modal (vol.%) of peridotite in the Zedang drilling core
Sample ID	Depth (m)	SiO2	TiO2	Al2O3	TFe2O3	MnO	MgO	CaO	Na2O	K2O	P2O5	LOI	TOTAL	Mineral modal				Lithology
														Ol	Opx	Cpx	Sp
B9R33P2	69.23	43.84	0.021	1.71	8.57	0.122	41.85	1.87	0.34	0.03	0.01	1.03	99.41	68.8529	23.0058	7.01402	1.1273	Lherzolite
B12R39P1	84.92	43.57	0.023	1.77	8.77	0.126	41.14	2.03	0.22	0.02	0.003	1.08	98.77	66.5036	24.2771	8.13026	1.089	Lherzolite
B14R41P1	89.75	44.25	0.026	1.93	8.7	0.123	40.99	1.99	0.08	0.01	0.001	1.24	99.34	64.2316	27.0213	7.7489	0.998132	Lherzolite
B18R47P2	100.73	39.53	0.025	1.67	6.07	0.097	38.36	1.51	0.26	0.02	0.002	12.71	100.25	67.8256	24.848	6.19928	1.12712	Lherzolite
B21R53P3	109.44	38.53	0.004	0.22	8.26	0.107	46.94	0.03	0.04	0	0.001	6.25	100.37	98.4577	0	0	1.54226	Dunite
B26R61P6	120.39	43.67	0.019	1.57	8.62	0.122	42.68	1.28	0.07	0.01	0.001	1.07	99.11	71.6009	22.8337	4.71372	0.851727	Harzburgite
B30R68P3	130.42	43.35	0.019	1.56	8.56	0.117	42.46	1.72	0.03	0.01	0.005	1.16	99	73.3173	18.8745	6.78535	1.02293	Lherzolite
B34R75P1	139.22	43.66	0.017	1.71	8.62	0.121	42.13	1.73	0.13	0.01	0	1.17	99.31	71.0027	21.0381	6.64893	1.31025	Lherzolite
B39R82P4	150.48	43.65	0.025	1.71	8.72	0.124	41.91	1.77	0.22	0.01	0.003	1.05	99.19	70.6563	21.2256	6.91402	1.20408	Lherzolite
B44R92P2-2	163.5	43.46	0.026	1.8	8.79	0.124	41.45	1.94	0.08	0.01	0	1.13	98.81	69.638	21.4093	7.55923	1.39341	Lherzolite
B47R97P2	170.71	40.3	0.024	1.82	6.88	0.108	37.39	2.05	0.06	0.01	0.001	11.32	99.95	63.8586	27.1847	8.45754	0.499157	Lherzolite
B51R107P2	181.03	44	0.026	1.91	8.74	0.125	41.23	2.11	0.09	0.01	0.001	1.03	99.27	65.8162	24.6246	8.25317	1.30608	Lherzolite
B55R115P2B	190.07	40.12	0.023	1.78	8.29	0.105	37.54	1.7	0.19	0.01	0.002	9.85	99.59	63.7234	27.1346	7.55174	1.59021	Lherzolite
B59R121P3	199.7	43.88	0.025	1.83	8.81	0.13	41.74	1.91	0.11	0.01	0	0.68	99.12	66.7144	24.2063	7.52378	1.55557	Lherzolite
B64R130P2	210.06	43.1	0.02	1.25	9.1	0.122	43.89	0.73	0.03	0.01	0.004	1.26	99.52	74.0314	22.6663	2.48879	0.813521	Harzburgite
B68R139P1	219.98	43.21	0.012	1.41	8.45	0.119	42.5	1.6	0.26	0.01	0	1.85	99.42	69.968	22.2752	6.39314	1.36369	Lherzolite
B72R147P7	230.85	42.93	0.013	0.7	8.83	0.126	43.46	0.67	0.09	0	0	2.44	99.26	71.9619	23.8334	2.11482	2.08994	Harzburgite
B76R152P8a	240.52	42.49	0.013	0.99	9.05	0.125	43.15	1.24	0.09	0.01	0.001	2	99.15	74.1288	19.6934	4.81018	1.36768	Harzburgite
B80R159P2-2	250.13	42.81	0.016	1.28	8.72	0.122	42.03	1.61	0.23	0.02	0.001	2.02	98.86	72.3161	19.2942	6.56161	1.82812	Lherzolite
B85R168P1	259.78	42.53	0.021	1.28	8.45	0.121	41.49	2.16	0.19	0.01	0.002	2.87	99.12	70.3562	19.5951	8.77629	1.27246	Lherzolite
B90R177P1	272.38	43.95	0.016	1.07	8.6	0.124	41.61	1.54	0.1	0	0.001	1.93	98.95	64.5916	28.1159	5.71762	1.57487	Lherzolite
B94R183P1	281.5	42.02	0.015	0.95	8.33	0.117	40.51	1.78	0.14	0.01	0.002	5.28	99.14	67.8737	23.1626	7.07351	1.89021	Lherzolite
B98R190P1	290.06	42.82	0.025	1.92	8.71	0.122	40.8	2.02	0.18	0.01	0.001	2.96	99.57	66.2512	23.3834	8.04485	2.32057	Lherzolite
B102R196P2-1	300.32	43.49	0.025	1.96	8.57	0.127	40.6	2.22	0.18	0.01	0.001	2	99.17	66.5097	23.5067	8.43461	1.54905	Lherzolite
B106R202P2b	309.82	44.34	0.015	0.9	8.74	0.129	42.62	1.34	0.16	0	0.001	0.88	99.12	67.9686	25.7181	4.74309	1.57019	Harzburgite
B110R209P2	319.6	43.09	0.014	0.87	8.88	0.126	42.08	1.73	0.13	0.01	0	2.18	99.11	71.4086	20.4516	6.73582	1.40397	Lherzolite
B115R216P3B	331.16	43.95	0.026	1.89	8.62	0.125	40.83	1.94	0.02	0	0.001	1.39	98.8	65.0842	26.7599	7.44519	0.7107	Lherzolite
B119R226P1	339.68	42.05	0.021	1.45	8.66	0.124	41.96	1.54	0.3	0.02	0.001	3.26	99.38	74.5617	17.9148	6.39495	1.12862	Lherzolite
B124R236P1	352.46	41.25	0.019	1.29	9.03	0.125	42.17	0.95	0.25	0.02	0.004	4.48	99.59	78.4745	15.9415	4.10778	1.47628	Harzburgite
B128R242P1	361.03	43.63	0.023	1.74	8.95	0.126	41.49	1.86	0.21	0.01	0.006	1.17	99.22	67.5717	23.6985	7.49133	1.23846	Lherzolite
B131R250P2	369.9	41.85	0.02	1.18	9.34	0.127	43.62	1.33	0.23	0.01	0.004	1.53	99.26	79.9023	13.4685	5.42497	1.20429	Lherzolite
B136R256P2	381.75	41.08	0.012	0.58	8.3	0.117	42.39	0.52	0.1	0	0.003	6.25	99.36	75.5338	21.47	1.58002	1.41621	Harzburgite
B140R262P2	389.24	43.19	0.017	1.43	8.49	0.122	42.43	1.46	0.06	0.01	0.004	2.25	99.45	70.5748	22.8126	5.65946	0.953141	Lherzolite
B144R268P1	400.01	42.7	0.021	1.49	8.92	0.123	42.36	1.72	0.07	0.01	0.007	1.72	99.13	73.5343	18.8792	6.67329	0.913204	Lherzolite
B148R275P2	410.33	43.5	0.023	1.7	8.86	0.124	41.86	1.97	0.18	0.02	0.01	1.06	99.31	69.7571	21.3911	7.82879	1.02299	Lherzolite
B151R280P5A	419.99	43.74	0.013	1.37	8.66	0.121	43.18	1.51	0.07	0.01	0.005	0.19	98.86	71.7414	21.412	5.77989	1.06675	Lherzolite
B156R288P2	431.39	43.36	0.026	1.74	9.01	0.126	41.91	2.05	0.1	0.01	0.011	0.84	99.17	70.5829	20.2492	8.2529	0.915064	Lherzolite
B159R295P1	440.36	43.47	0.024	1.63	9.02	0.129	42.27	1.85	0.17	0.01	0.005	0.72	99.31	70.5265	21.1529	7.26703	1.05354	Lherzolite
B164R302P2B	450.04	43.36	0.028	1.39	8.91	0.125	42.98	1.64	0.18	0.02	0.016	0.48	99.12	72.168	20.0929	6.57297	1.16614	Lherzolite
B168R313P1	461.64	43.46	0.026	1.79	8.73	0.125	41.48	1.74	0.08	0.01	0.003	1.64	99.09	69.1365	23.0136	6.22072	1.62913	Lherzolite
B172R320P3B	470.22	43.58	0.024	1.7	8.98	0.124	42.17	2.1	0	0	0.008	0.31	99	72.3466	19.7803	6.83892	1.03415	Lherzolite
B177R327P1	480.12	44.08	0.029	1.88	8.77	0.127	41.28	2.01	0.03	0.01	0.002	0.53	98.74	65.3001	26.1703	7.74671	0.782919	Lherzolite
B181R337P1B-1	489.3	43.08	0.019	1.53	9	0.126	42.3	1.93	0.02	0	0.001	0.75	98.77	73.3827	18.5242	6.94216	1.15088	Lherzolite
B184R344P2	499.87	40.47	0.007	0.62	9.76	0.125	46.58	0.56	0.07	0.01	0.006	1.32	99.52	94.2893	0	4.48588	1.22483	Dunite
B189R354P1B	509.65	43.14	0.026	1.74	8.84	0.126	41.66	1.65	0.09	0.01	0.007	1.64	98.94	68.5621	23.9475	6.43339	1.05701	Lherzolite
B193R363P2	519.33	43.74	0.028	1.99	8.81	0.127	40.93	2.19	0.04	0	0.001	0.77	98.63	65.2045	25.008	8.46755	1.31991	Lherzolite
B197R372P1A	529.67	43.49	0.013	1.4	8.72	0.122	42.92	1.22	0.09	0	0.004	0.89	98.87	70.6877	23.9039	4.6106	0.797846	Harzburgite
B202R379P2	540.75	44.7	0.029	2.07	8.69	0.126	40.62	2.27	0.27	0.01	0.014	0.55	99.35	61.5912	28.2755	9.04264	1.0907	Lherzolite
B206R390P1-1	551.65	43.82	0.014	1.51	8.67	0.121	42.56	1.5	0.23	0.01	0.006	0.61	99.06	70.3088	23.2356	5.35618	1.0994	Lherzolite
B210R398P1	560.12	43.99	0.016	1.66	8.72	0.122	42.99	1.49	0.08	0	0.008	0.08	99.16	69.2633	24.1443	5.64954	0.942836	Lherzolite
B214R405P3	569.82	44.26	0.026	1.94	8.71	0.124	40.89	2.18	0.14	0.01	0.013	0.37	98.67	63.3797	27.363	8.38949	0.867752	Lherzolite
B218R414P4	580.79	44.06	0.013	1.55	8.63	0.121	42.61	1.58	0.1	0	0.004	0.28	98.95	68.8685	24.3112	6.04126	0.779072	Lherzolite
B223R423P1	590.54	43.61	0.017	1.56	8.67	0.126	42.49	1.78	0.17	0.01	0.006	1.18	99.61	73.2863	18.6916	6.94692	1.07512	Lherzolite
B227R432P6	600.39	43.91	0.026	1.93	8.9	0.126	41.33	2.12	0.06	0.01	0.006	0.38	98.8	66.5428	24.6214	7.35354	1.48232	Lherzolite
B232R443P1B	610.22	43.74	0.012	1.49	8.49	0.12	42.24	1.91	0.2	0.01	0.006	1.02	99.23	73.0601	18.701	7.25331	0.985516	Lherzolite
B237R459P2	620.93	44.22	0.019	1.81	8.5	0.122	41.45	1.82	0.15	0.01	0	0.94	99.03	68.2375	24.423	6.66805	0.671462	Lherzolite
B242R470P3	631.13	43.44	0.025	1.83	8.79	0.128	41.59	1.52	0.1	0	0.003	1.22	98.65	69.9973	22.8254	5.66852	1.50871	Lherzolite
B247R480P2	641.78	40.89	0.021	1.94	6.85	0.108	37.84	1.67	0.11	0	0.003	9.8	99.24	62.0725	30.3306	6.43983	1.1571	Lherzolite
B252R488P1	651.9	43.27	0.016	1.55	8.63	0.121	42.04	1.68	0.25	0.02	0.01	1.74	99.32	71.8728	20.4989	6.66631	0.961909	Lherzolite
B255R497P4	661.87	43.89	0.02	1.59	8.67	0.123	42.14	1.68	0.08	0	0.005	0.85	99.05	71.0561	21.5457	6.33611	1.06201	Lherzolite
B259R499P1-1	664.17	42.01	0.01	0.89	8.39	0.116	41.99	1.01	0.23	0.02	0.124	4.37	99.16	72.2576	22.0916	4.20524	1.4455	Harzburgite
B260R506P1	672.17	43.13	0.024	1.61	8.81	0.124	41.79	1.76	0.21	0.01	0.009	1.4	98.87	72.1091	19.6379	6.97375	1.27924	Lherzolite
B264R513P1	680.17	43.89	0.027	1.96	8.7	0.122	40.43	2.67	0.14	0.01	0.008	0.81	98.78	67.8521	20.5183	10.3525	1.2771	Lherzolite
B268R522P5	689.35	43.2	0.024	1.34	8.85	0.124	42.44	1.4	0.18	0.01	0.001	1.37	98.94	73.9866	19.5244	5.61158	0.877449	Lherzolite
B272R533P2	699.1	42.63	0.013	0.82	8.63	0.118	44.05	1.19	0.09	0	0.003	1.77	99.32	79.4918	14.4915	4.44408	1.57269	Harzburgite
B277R546P1	710.57	43.99	0.027	1.89	8.81	0.125	41.16	2.12	0.13	0	0	0.62	98.88	69.455	21.3042	8.1426	1.0982	Lherzolite
B282R558P1A	719.87	44.17	0.028	1.91	8.88	0.128	40.94	2.21	0.23	0.01	0.011	0.3	98.82	67.4556	22.9666	8.40887	1.16895	Lherzolite
B287R572P1	730.87	44	0.019	1.25	8.88	0.125	42.29	1.61	0.26	0.02	0.017	0.62	99.09	71.3271	21.151	6.15035	1.37158	Lherzolite
B290R579P6	739.27	44.04	0.017	0.83	8.96	0.127	42.84	1.55	0.24	0.01	0.007	0.4	99.02	73.576	19.6438	5.77212	1.00808	Lherzolite
B295R592P1	751.55	44.62	0.029	2.06	8.85	0.127	40.99	1.86	0.15	0.01	0.009	0.14	98.84	66.376	25.7003	6.91076	1.01298	Lherzolite
B299R601P1C	760.68	44.4	0.025	1.9	8.7	0.123	41.57	2.06	0.16	0.01	0.004	0.22	99.17	69.5989	21.7198	7.76854	0.91272	Lherzolite
B305R618P1	770.97	44.1	0.024	1.82	8.69	0.126	41.93	1.95	0.12	0	0.001	0.16	98.91	69.2264	22.9735	6.99133	0.808752	Lherzolite
B310R631P1	779.67	43.61	0.026	1.79	8.82	0.126	42.21	1.89	0.12	0.01	0.006	0.55	99.14	71.3991	19.9562	7.67008	0.9746	Lherzolite
B314R641P2C	789.99	44.5	0.011	0.6	8.62	0.124	44.63	0.59	0.11	0	0.001	-0.02	99.18	75.495	21.4831	1.81743	1.20449	Harzburgite
B318R649P3	799.16	42.04	0.009	0.46	9.12	0.136	46.07	0.34	0.12	0.01	0.019	0.9	99.22	86.1255	11.0689	1.22883	1.57682	Harzburgite
B325R664P2	812.95	43.15	0.019	1.22	8.97	0.124	43.54	1.39	0.08	0.01	0	0.38	98.88	77.8214	16.0098	5.30464	0.864116	Lherzolite
B329R672P3A	821.89	43.76	0.013	0.71	8.19	0.116	44.27	0.58	0.13	0	0.004	1.81	99.58	72.8305	24.1526	1.60938	1.40755	Harzburgite
B332R679P1	827.06	45.16	0.016	0.79	8.08	0.121	43.39	0.7	0.09	0.01	0.005	0.69	99.06	68.1753	28.5861	2.00633	1.23222	Harzburgite
B337R688P5	840.37	43.27	0.015	0.74	8.58	0.122	44.58	0.56	0.31	0.03	0.008	1.13	99.34	77.9772	18.3961	2.01213	1.6146	Harzburgite
B343R701P2	851.62	40.27	0.008	0.4	8.79	0.116	47.72	0.09	0.02	0.01	0.004	1.85	99.27	96.2282	1.21296	0.231533	2.32731	Dunite
B347R710P2	862.46	43.93	0.012	0.59	8.11	0.115	45.71	0.47	0.12	0.01	0.005	0	99.07	77.6469	20.1117	1.19638	1.04497	Harzburgite
B352R716P1B-1	872.61	42.23	0.01	0.54	7.93	0.117	45.42	0.97	0.12	0.01	0.007	1.86	99.21	83.4264	11.0882	3.72592	1.75952	Harzburgite
B355R722P1	880.26	40.28	0.005	0.25	8.67	0.114	48.69	0.04	0.14	0.01	0.004	0.95	99.15	98.2406	0	0	1.75937	Dunite
B360R731P4	889.81	40.32	0.006	0.34	8.79	0.117	48.48	0.06	0.16	0.02	0.01	0.88	99.19	97.6095	0	0	2.3905	Dunite
B364R743P2	900.62	43.46	0.01	0.56	8.22	0.116	45.39	0.63	0.12	0.01	0.007	0.39	98.93	79.4873	17.1597	2.06261	1.29033	Harzburgite
B368R752P1B	908.58	43.43	0.026	1.74	8.68	0.123	42.08	1.88	0.11	0.01	0	0.53	98.6	68.841	22.2167	7.54782	1.3945	Lherzolite
B374R767P1	921.06	38.76	0.006	0.29	8.99	0.116	46.49	0.04	0.07	0.01	0.005	4.23	99	97.9875	0	0	2.01249	Dunite
B380R778P1	932.65	44.01	0.029	1.77	8.81	0.124	41.99	1.89	0.21	0.01	0.004	-0.06	98.79	67.453	23.724	7.56274	1.26027	Lherzolite
B384R788P3	941.73	44.53	0.03	1.89	8.68	0.124	41.57	1.74	0.13	0.01	0.007	0.21	98.91	67.0977	25.749	6.56017	0.593071	Lherzolite
B388R798P3	951.4	44.03	0.026	1.84	8.89	0.126	42.05	1.86	0.14	0.01	0.007	-0.02	98.96	70.0453	21.7479	7.17176	1.03498	Lherzolite
B398R821P2A	971.45	43.77	0.028	1.83	8.8	0.124	41.62	1.9	0.12	0.01	0.003	0.67	98.86	69.4711	22.1869	7.50087	0.841091	Lherzolite
B403R834P1A	981.06	43.8	0.025	1.75	8.94	0.126	41.75	2.04	0.11	0.01	0.008	0.47	99.02	70.8203	20.3981	7.95496	0.82663	Lherzolite
B408R844P1	992.58	44.65	0.03	1.92	8.78	0.128	41.25	1.47	0.1	0.01	0.011	0.48	98.82	64.907	28.537	5.61337	0.942622	Lherzolite
B413R853P1	1002.57	43.98	0.028	1.75	8.98	0.127	41.66	1.97	0.12	0.01	0.003	0.3	98.93	68.7677	22.4115	7.47671	1.3441	Lherzolite
B418R864P1A	1011.51	44.57	0.031	2.11	8.86	0.13	40.73	2.05	0.2	0.01	0.008	0.42	99.12	64.992	25.9205	8.09783	0.989726	Lherzolite
B422R870P3	1020.85	44.12	0.032	2.07	8.72	0.129	40.87	3.04	0.25	0.01	0.009	-0.18	99.07	68.0291	18.4246	11.9838	1.56251	Lherzolite
B426R877P1	1030.79	44.1	0.031	1.79	8.89	0.127	41.24	1.96	0.15	0.01	0.006	0.53	98.85	68.1514	23.3553	7.85401	0.639271	Lherzolite
B430R883P3	1040.65	44.58	0.02	1.22	8.94	0.125	42.16	1.59	0.22	0.01	0.008	0.12	98.99	66.8021	26.2061	5.39988	1.59189	Lherzolite
B434R887P6	1049.62	43.21	0.017	1.16	9.01	0.129	43.64	1.39	0.19	0.01	0.009	0.58	99.34	76.4953	16.585	5.42104	1.49873	Lherzolite
B438R892P5B	1060.62	43.67	0.025	1.64	8.87	0.123	42.71	1.69	0.1	0	0.005	0.12	98.96	69.7227	22.4466	6.59677	1.23398	Lherzolite
B443R900P4	1070.18	44.09	0.028	1.99	8.76	0.125	41.29	2.16	0.08	0	0.005	0.34	98.87	64.2535	25.9992	8.39149	1.35581	Lherzolite
B448R909P2B	1081.51	43.79	0.024	1.61	8.96	0.126	42.98	1.24	0.13	0.01	0.004	0.2	99.09	69.2228	24.955	4.78924	1.03294	Harzburgite
B465R934P1	1121.28	44.4675	0.0218	1.7947	8.8723	0.1305	42.3717	2.1753	0.0359	0.0035	0.002	-0.038	99.8372	67.1462	22.0187	9.17607	1.65911	Lherzolite
B469R944P5	1133.47	40.9	0.009	0.34	9.76	0.131	47.13	0.75	0.05	0.01	0.005	0.25	99.35	94.5126	0	4.57695	0.91041	Dunite
B474R954P2-1	1143.25	44.14	0.028	1.91	8.82	0.127	41.39	1.99	0.32	0.03	0.006	0.16	98.91	65.5393	26.0813	7.23458	1.14485	Lherzolite
B477R960P2A	1151.51	45.56	0.024	1.36	8.73	0.131	41.64	1.11	0.22	0.02	0.009	0.08	98.87	59.5393	35.3036	3.79769	1.35945	Harzburgite
B479R963P1A	1155.08	43.4	0.025	1.64	9.03	0.127	42.16	1.88	0.14	0	0.006	0.43	98.84	72.6819	19.2223	7.04281	1.05298	Lherzolite
B482R969P1	1160.65	40.98	0.008	0.42	10.04	0.129	47.33	0.32	0.13	0.01	0.009	0	99.38	95.561	2.47185	1.18299	0.784195	Dunite
B482/483R970	1162.18	40.48	0.006	0.34	10.23	0.133	48.06	0.2	0.06	0	0.001	0	99.51	97.5896	0	1.54453	0.865876	Dunite
B486R976P1B	1169.33	44.13	0.026	1.87	8.78	0.124	42.19	1.92	0.19	0.02	0.007	-0.12	99.13	67.241	24.2063	7.55107	1.00163	Lherzolite
B489R981P2	1175.38	43.57	0.021	1.56	8.76	0.123	42.67	1.73	0.09	0	0.003	0.47	99	69.8002	23.9945	5.31689	0.888374	Lherzolite
B489R982P3	1176.28	44.08	0.022	1.51	8.81	0.124	42.99	1.62	0.27	0.01	0.003	0.04	99.49	69.1044	25.2426	5.00286	0.650126	Lherzolite
B490R983P3	1178.32	43.84	0.017	1.5	8.86	0.127	43.36	1.33	0.03	0	0.001	-0.08	98.99	72.4145	21.7061	4.71399	1.16534	Harzburgite
B491R984P1	1179.75	43.011	0.013	1.126	8.875	0.112	43.689	1.387	0	0.001	0.005	0.542495	98.7615	83.0972	10.0776	5.39857	1.42666	Lherzolite
B491R984P2	1179.89	42.556	0.012	1.118	8.674	0.111	43.211	1.341	0	0	0.005	1.85728	98.8853	76.4468	16.9054	5.24285	1.40493	Lherzolite
B491R984P3A	1180.11	43.11	0.015	1.23	8.71	0.121	43.48	1.08	0.11	0.01	0.008	1.1	98.97	74.1011	21.812	3.25944	0.827382	Harzburgite
B491R984P3B	1180.26	43.614	0.012	1.174	8.847	0.112	44.167	1.09	0	0	0.005	0.865631	99.8866	74.8575	19.592	4.22807	1.32234	Harzburgite
B491R984P5B	1181.23	44.32	0.014	1.2	8.798	0.111	43.824	1.36	0	0	0.005	-0.112562	99.5194	70.9781	23.8794	3.81349	1.32891	Harzburgite
B491R985P2C	1182.06	43.4	0.013	1.09	8.73	0.123	44.11	1.07	0.12	0	0.001	0.21	98.87	73.5013	22.7603	2.8236	0.914836	Harzburgite
B492R985P6	1182.64	43.729	0.012	0.988	8.724	0.111	44.46	1.009	0	0	0.006	0.128205	99.1672	77.231	17.8517	3.31523	1.60203	Harzburgite
B492R985P7	1182.82	43.348	0.01	0.928	8.631	0.107	44.519	0.965	0	0.001	0.004	0.0892658	98.6023	74.9312	21.0668	2.62921	1.37276	Harzburgite
B492R985P10	1183.68	43.65	0.011	0.89	8.55	0.121	44.11	1.15	0.07	0.01	0.006	0.13	98.7	74.244	21.2078	3.55332	0.994802	Harzburgite
B492R986P5	1184.72	43.398	0.009	0.711	8.53	0.111	45.473	0.884	0	0	0.004	0.0873172	99.2073	77.014	18.365	2.64572	1.97532	Harzburgite
B492R986P6	1184.93	42.73	0.007	0.56	8.54	0.119	45.96	0.54	0.11	0	0.006	0.4	98.98	80.6251	16.3968	1.58595	1.39218	Harzburgite
B492R986P7	1185.14	38.548	0.006	0.145	8.728	0.111	47.109	0.133	0	0	0.022	5.03004	99.832	96.4771	0	0.334078	3.18879	Dunite
B492R986P8	1185.35	40.26	0.003	0.24	8.97	0.114	48.76	0.1	0.05	0.01	0.007	0.54	99.06	97.6036	0	1.10875	1.28768	Dunite
B492R986P9	1185.56	38.296	0.002	0.139	8.527	0.108	46.693	0.153	0	0	0.005	5.51787	99.4409	96.7798	0	1.0576	2.1626	Dunite
B493R987P1-1	1186.12	40.49	0.009	0.29	8.83	0.117	47.58	0.27	0.18	0.02	0.038	1.63	99.45	91.871	3.96949	0.971319	3.1882	Dunite
B494R988P2B	1187.2	43.29	0.01	0.65	8.43	0.118	45.66	0.61	0.1	0.01	0.005	0.49	99.38	79.8706	16.3653	1.87331	1.89081	Harzburgite
B494R989P3A	1188.26	40.43	0.004	0.16	8.39	0.105	49.49	0.06	0.08	0	0.009	0.96	99.7	98.5869	0	0	1.41306	Dunite
B494R989P6C	1189.43	40.06	0.002	0.09	8.05	0.104	49.33	0.05	0.17	0	0.007	1.49	99.36	99.1598	0	0	0.840183	Dunite
B496R991P2	1192.07	39.69	0.003	0.15	8.11	0.104	48.63	0.06	0.06	0	0.006	2.71	99.54	96.5221	0	0.140997	3.33691	Dunite
B496R992P1	1194.07	44.26	0.013	1.18	8.82	0.125	43.17	0.86	0.14	0.01	0.004	0.57	99.16	70.9515	25.4943	2.70395	0.850289	Harzburgite
B497R993P1A	1195.89	44.4	0.023	1.69	8.73	0.124	41.56	1.94	0.13	0	0.006	0.29	98.91	66.9359	25.6997	6.53552	0.828922	Lherzolite
B497R993P3	1196.68	44.57	0.028	1.92	8.61	0.122	40.71	2.08	0.07	0.01	0.01	0.54	98.65	64.4923	26.3448	8.20702	0.955951	Lherzolite
B498R993P5B-1	1197.39	43.56	0.017	1.45	9.26	0.129	43.17	1.38	0.11	0	0.005	-0.1	98.98	75.104	19.3486	4.76682	0.780602	Harzburgite
B498R994P2B	1199.32	43.84	0.022	1.62	9.12	0.13	42.15	1.95	0.36	0.03	0.01	0.06	99.29	71.5869	20.3653	7.09431	0.953467	Lherzolite
B500R999P2D	1203.74	43.07	0.023	1.8	8.57	0.121	40.63	2.02	0.17	0.01	0.003	3	99.41	67.4329	23.9247	7.41109	1.23133	Lherzolite
B502R1002P3	1206.55	43.66	0.018	1.59	8.74	0.125	41.48	1.83	0.09	0	0.004	1.76	99.31	68.8565	24.2117	6.12719	0.804561	Lherzolite
B503R1004P1B	1209.3	41.12	0.018	1.38	8.1	0.11	39.62	1.48	0.25	0.01	0.006	7.66	99.75	69.2388	24.7263	5.07724	0.957599	Lherzolite
B506R1010P1	1215.58	39.95	0.005	0.18	8.75	0.107	48.74	0.04	0	0	0.007	1.08	98.87	94.9237	0	1.57587	3.50043	Dunite
B510R1017	1223.48	42.36	0.006	0.32	8.25	0.114	45.57	0.9	0.03	0	0.005	1.18	98.74	79.1882	15.4965	2.98117	2.33411	Harzburgite
B514R1025P4A	1234.84	39.29	0.004	0.23	8.99	0.114	47.9	0.03	0.07	0.01	0.004	2.6	99.24	96.0442	0	0.884935	3.07087	Dunite
B518R1030P1C	1246.18	43.44	0.024	1.72	8.93	0.132	42.43	0.98	0.35	0.02	0.01	1.62	99.66	67.58	27.3536	3.70295	1.36337	Harzburgite
B536R1058P1	1285.03	44.11	0.028	1.92	8.82	0.127	41.35	1.99	0.16	0.01	0.008	0.7	99.22	66.2936	25.016	7.71273	0.977714	Lherzolite
B541R1064P4	1295.2	43.97	0.02	1.21	8.72	0.126	42.35	2.08	0.16	0.01	0.005	0.45	99.11	69.08	21.648	7.94098	1.33104	Lherzolite
B545R1070P1	1303.96	42.54	0.028	1.81	8.71	0.121	40.36	1.75	0.24	0.01	0.006	3.86	99.43	67.2215	24.2809	7.21712	1.28048	Lherzolite
B553R1082P1	1325.95	42.92	0.028	1.69	8.89	0.126	42.45	1.8	0.07	0.01	0.001	1.24	99.21	72.4723	18.7013	7.23938	1.58702	Lherzolite
B555R1085P1E	1330.65	42.64	0.028	1.93	8.46	0.122	39.9	1.92	0.19	0.01	0.011	3.54	98.76	64.9129	25.946	7.80267	1.33848	Lherzolite
B560R1094P2	1340.13	44.58	0.033	2	8.95	0.127	40.63	2.33	0.18	0.01	0.001	0.06	98.9	62.6916	26.5457	9.20016	1.56254	Lherzolite
B563R1098P1	1346.07	44.13	0.03	1.92	8.89	0.127	41.18	1.86	0.16	0.01	0.005	1.01	99.31	64.7096	26.53	7.33091	1.42942	Lherzolite
B567R1107P2	1356.26	43.32	0.03	1.82	8.97	0.128	41.54	1.92	0.14	0.01	0.003	1.11	98.99	68.1884	22.4771	7.83746	1.49698	Lherzolite
B569R1111P1	1360.94	41.19	0.031	1.98	7.56	0.114	38.1	1.89	0.12	0.01	0.001	8.31	99.31	63.1839	27.91	7.51884	1.38727	Lherzolite
B574R1125P1	1370.18	43.6	0.026	1.72	9.11	0.129	42.03	1.89	0.11	0.01	0.008	0.69	99.32	69.3585	21.8551	7.61502	1.17142	Lherzolite
B584R1146P3	1394.29	43.8	0.028	1.88	8.89	0.126	41.75	2	0.19	0.01	0.009	0.38	99.06	67.9129	23.1646	7.73713	1.18544	Lherzolite
B586R1149P2B	1398.58	43.59	0.024	1.62	8.77	0.127	42.11	1.82	0.31	0.02	0.004	0.78	99.18	69.5224	22.2026	7.32925	0.945741	Lherzolite
B592R1158P2A	1411.61	43.23	0.024	2	8.75	0.124	41.62	1.66	0.21	0.01	0.004	1.48	99.11	67.6327	24.2294	6.69742	1.4405	Lherzolite
Standard 07102_1		37.77	0.007	0.19	7.02	0.096	38.16	1.8	0.1	0.01	0	14.38	99.53
Standard 07102_2		37.76	0.005	0.19	7.01	0.096	38.35	1.8	0.11	0.01	0.001	14.38	99.71
Standard 07102_3		37.94	0.003	0.21	7.02	0.099	38.17	1.8	0.01	0.01	0.005	14.38	99.65
Standard 07102_4		37.61	0.004	0.21	7.01	0.096	38.27	1.79	0.05	0.01	0.001	14.38	99.43
Standard 07102_5		37.87	0.004	0.21	7.01	0.096	38.29	1.8	0.12	0.01	0.003	14.38	99.8
Standard 07102_6		37.75	0.004	0.2	7.03	0.097	38.18	1.79	0.06	0.01	0.007	14.38	99.5
Standard 07102_7		37.81	0.003	0.2	7.01	0.098	38.26	1.8	0.05	0.01	0.007	14.38	99.64
Standard 07102_8		37.79	0.004	0.21	7.02	0.095	38.29	1.79	0.01	0.01	0.008	14.38	99.61
GBW07102*		37.75	0.004	0.21	7.04	0.097	38.34	1.8	0.028	0.009	0.003	14.022	99.303
*Recommended values for GBW071012; Origin data in the blue cells were reported by Lai [1].
1. The origin of Zedang mantle peridotites in the eastern part of Yarlung Zangbo suture zone. Doctoral Thesis. China University Geosciences (Beijing). 2022.

## Sheet: Table S2
Table S2. Whole-rock trace elements compositions (ppm) of peridotite in the Zedang drilling core
Sample ID	Depth (m)	Lithology	Li	Sc	Ti	V	Cr	Mn	Co	Ni	Cu	Zn	Ga	Ge	Rb	Sr	Y	Zr	Nb	Mo	Sn	Cs	Ba	La	Ce	Pr	Nd	Sm	Eu	Gd	Tb	Dy	Ho	Er	Tm	Yb	Lu	Pb	Th	U
B9R33P2	69.23	Lherzolite	1.434	13.06	115.6	57.2	2786	1003.7	117.6	2350.5	18.47	48.47	1.464	1.894	0.085	0.417	0.683	0.143	0.018	0.06	0.126	0.003	0.272	0.03071	0.04785	0.004723	0.01672	0.01257	0.005954	0.04159	0.01119	0.09696	0.02643	0.08751	0.01535	0.1151	0.01918	0.078	0.088	0.002
B21R53P3	109.44	Dunite	0.952	5.28	16.58	18.14	2613.2	904.7	131.6	2882.1	2.955	44.71	0.311	1.909	0.039	0.213	0.045	0.051	0.009	0.354	0.138	0.004	0.349	0.008765	0.01241	0.00148	0.004041	0.001373	0.000598	0.003108	0.000743	0.008216	0.002106	0.007368	0.001552	0.01403	0.003043	0.083	0.013	0.002
B30R68P3	130.42	Lherzolite	1.439	12.04	108.4	53.89	2647.2	978.5	118.3	2365.7	16.64	47.18	1.314	1.904	0.09	0.291	0.623	0.2	0.016	0.056	0.14	0.006	0.698	0.02377	0.0451	0.006069	0.02453	0.01311	0.005566	0.03987	0.01006	0.09172	0.02452	0.07806	0.01448	0.1056	0.0184	0.66	0.015	0.003
B72R147P7	230.85	Harzburgite	1.07	10.4	72.69	43.31	3232.9	1072.7	124	2455.3	4.509	49.98	0.779	2.055	0.05	0.209	0.193	0.086	0.016	0.098	0.134	0.008	0.262	0.007603	0.0149	0.001634	0.006149	0.003507	0.001526	0.0102	0.002582	0.0266	0.007202	0.02582	0.005457	0.04281	0.007764	0.108	0.007	0.002
B106R202P2b	309.82	Harzburgite	1.066	12.91	88.38	53.41	3052.8	1040.9	118.4	2274.8	7.152	47.14	0.921	1.987	0.069	0.282	0.321	0.155	0.013	0.084	0.139	0.006	0.625	0.02321	0.04409	0.004899	0.02355	0.007263	0.003581	0.02392	0.005159	0.0474	0.01223	0.0419	0.007978	0.0579	0.01104	0.103	0.011	0.002
B110R209P2	319.6	Lherzolite	1.152	13.64	83.6	54.69	2969	998.4	116.7	2260.8	55.43	48.07	0.874	1.892	0.053	0.202	0.36	0.056	0.008	0.14	0.133	0.009	0.435	0.008581	0.01677	0.001803	0.009483	0.01006	0.003997	0.02541	0.006377	0.06043	0.01455	0.04865	0.008254	0.06533	0.01091	0.09	0.006	0.002
B131R250P2	369.9	Lherzolite	1.235	9.534	112.3	44.81	1693.8	995	125.5	2528.7	16.31	46.32	1.032	1.916	0.073	0.563	0.602	0.112	0.017	0.112	0.129	0.006	0.8	0.03605	0.08148	0.009377	0.04162	0.01849	0.007106	0.04868	0.0112	0.09728	0.02373	0.0787	0.01306	0.0991	0.01607	0.171	0.009	0.002
B164R302P2B	450.04	Lherzolite	1.359	12.09	140.4	51.97	2486	1014.6	120.5	2398.1	21.3	47.09	1.264	1.887	0.067	0.382	0.702	0.142	0.021	0.092	0.119	0.005	0.574	0.02634	0.05749	0.006307	0.03044	0.01667	0.0085	0.04897	0.01251	0.1047	0.02677	0.0883	0.01561	0.1097	0.01942	0.084	0.006	0.004
B177R327P1	480.12	Lherzolite	1.353	14.48	168	70.79	2677.6	1015.3	116	2241.9	24.9	47.58	1.676	1.863	0.069	0.444	0.909	0.1	0.011	0.058	0.136	0.005	0.663	0.02888	0.05633	0.006341	0.02967	0.02015	0.008823	0.06317	0.01591	0.1327	0.03448	0.1162	0.01947	0.1454	0.0251	0.108	0.006	0.002
B184R344P2	499.87	Dunite	0.964	6.661	43.5	28.73	2334.7	1017.4	137.9	2806.3	14.74	55.87	0.75	1.957	0.053	0.367	0.183	0.144	0.022	0.075	0.126	0.006	0.567	0.04863	0.09475	0.01083	0.04579	0.00856	0.003281	0.01579	0.003576	0.0278	0.00702	0.02381	0.004498	0.03246	0.006458	0.107	0.006	0.002
B202R379P2	540.75	Lherzolite	1.307	15.08	178.2	72.99	2895.5	1010.9	111.9	2207	24.31	47.92	1.811	1.88	0.05	0.435	1.049	0.08	0.014	0.059	0.123	0.005	1.27	0.02508	0.0497	0.006028	0.02724	0.02171	0.009922	0.06852	0.01856	0.1558	0.03966	0.1343	0.02306	0.1558	0.02786	0.161	0.006	0.002
B232R443P1B	610.22	Lherzolite	1.592	11.47	63.73	53.88	2753.1	941.5	113.5	2307.9	13.17	46.52	1.201	1.745	0.056	0.369	0.46	0.07	0.01	0.227	0.129	0.007	0.438	0.01733	0.0368	0.005271	0.02482	0.01213	0.003676	0.02708	0.007265	0.06408	0.01782	0.06094	0.01087	0.07728	0.01325	0.087	0.005	0.001
B259R499P1-1	664.17	Lherzolite	1.28	9.722	56.75	38.74	2675.4	922.8	113.7	2307.5	8.665	45.31	0.88	1.755	0.211	4.099	0.632	0.382	0.022	0.345	0.142	0.043	3.121	0.1524	0.2863	0.0417	0.1996	0.04654	0.0115	0.0605	0.01092	0.0777	0.01929	0.05891	0.009761	0.06747	0.01188	0.354	0.021	0.065
B264R513P1	680.17	Lherzolite	1.222	15.14	162.4	69.94	2851.7	980.2	109.2	2154.7	18.68	47.03	1.719	1.747	0.054	0.308	1.136	0.076	0.011	0.054	0.115	0.006	0.494	0.02013	0.03891	0.004667	0.02654	0.02341	0.01201	0.08426	0.02124	0.1781	0.04453	0.1418	0.0243	0.172	0.02795	0.095	0.005	0.003
B290R579P6	739.27	Lherzolite	1.24	13.54	81.62	52.88	2803.4	1000.5	117.9	2316.2	32.22	47.78	0.889	1.871	0.111	0.688	0.329	0.085	0.019	0.084	0.121	0.004	1.504	0.05221	0.09651	0.01144	0.04783	0.01432	0.004162	0.02502	0.006099	0.05261	0.01276	0.04358	0.007668	0.05582	0.01059	0.094	0.013	0.003
B318R649P3	799.16	Harzburgite	0.936	7.122	37.57	25.12	2547	1078.3	127.2	2600.6	2.372	46.67	0.463	1.914	0.043	0.354	0.09	0.056	0.008	0.093	0.122	0.002	1.607	0.01289	0.0281	0.003436	0.01256	0.003643	0.001628	0.006581	0.001427	0.01353	0.003339	0.01256	0.002482	0.02174	0.004365	0.171	0.003	0.001
B325R664P2	812.95	Lherzolite	1.572	11.77	104.9	52.2	2669.6	987.1	120.7	2394	20.01	48.4	1.226	1.865	0.117	0.762	0.493	0.284	0.02	0.089	0.121	0.005	8.047	0.04415	0.08758	0.009516	0.03796	0.0136	0.00647	0.03224	0.008169	0.07581	0.01993	0.06414	0.01142	0.08562	0.01489	0.109	0.009	0.006
B337R688P5	840.37	Harzburgite	2.445	8.374	67.03	31.91	2754	943.2	118.9	2410.6	5.613	46.32	0.72	1.826	0.212	0.967	0.222	0.469	0.031	0.107	0.156	0.014	6.605	0.08075	0.1512	0.01844	0.0725	0.01625	0.005452	0.02021	0.004084	0.03373	0.008875	0.02828	0.005827	0.0438	0.008811	0.883	0.018	0.012
B343R701P2	851.62	Dunite	1.672	4.987	28.48	24.43	3471.8	924.7	134.2	2872.5	1.964	49.9	0.475	1.852	0.239	0.3	0.102	0.239	0.039	0.13	0.125	0.015	1.445	0.06278	0.1257	0.01416	0.05516	0.01259	0.001774	0.009503	0.00239	0.01579	0.003552	0.0129	0.002436	0.02009	0.004197	0.129	0.023	0.009
B347R710P2	862.46	Harzburgite	2.378	7.983	59.81	33.89	2920.7	896	118.3	2486.7	3.875	44.63	0.667	1.779	0.077	0.449	0.161	0.178	0.01	0.085	0.121	0.004	1.287	0.02643	0.05337	0.005834	0.0227	0.004769	0.002398	0.00855	0.002404	0.02341	0.006569	0.0225	0.00463	0.03764	0.007359	0.101	0.012	0.003
B360R731P4	889.81	Dunite	1.245	4.874	22.85	21.8	3561	962	138.5	3319	2.659	53.99	0.427	1.905	0.041	0.369	0.049	0.064	0.012	0.1	0.119	0.002	1.689	0.01669	0.03905	0.004447	0.01657	0.004433	0.001576	0.00368	0.000743	0.006348	0.001679	0.007519	0.001682	0.01485	0.003125	0.101	0.005	0.002
B364R743P2	900.62	Harzburgite	2.229	7.636	51.48	31.81	2691.9	865.8	114.6	2391.8	2.428	44.18	0.65	1.693	0.223	0.283	0.195	0.279	0.037	0.086	0.115	0.015	1.664	0.06308	0.1287	0.01471	0.05646	0.01527	0.002907	0.01543	0.003417	0.02811	0.006946	0.02493	0.005443	0.04223	0.007999	0.114	0.029	0.011
B374R767P1	921.06	Dunite	1.29	4.689	20.81	22.62	3296.2	913	133.3	2904.6	3.192	49.73	0.443	1.876	0.105	0.18	0.071	0.138	0.018	0.172	0.12	0.018	0.412	0.05169	0.1062	0.01257	0.04942	0.008119	0.000903	0.00802	0.001546	0.01061	0.002651	0.008981	0.001751	0.01574	0.0034	0.117	0.015	0.003
B413R853P1	1002.57	Lherzolite	1.326	12.7	159	59.4	2540.2	976	113.4	2236.7	37.5	48.94	1.655	1.779	0.11	0.261	0.937	0.134	0.02	0.096	0.128	0.009	0.929	0.03258	0.06319	0.008193	0.03587	0.02386	0.008659	0.0682	0.01677	0.143	0.03644	0.1182	0.01945	0.1497	0.02396	0.213	0.017	0.007
B418R864P1A	1011.51	Lherzolite	1.329	14.02	170.3	65.38	2595.1	980.4	107.2	2098.8	23.97	46.23	1.816	1.76	0.102	0.323	0.977	0.243	0.025	0.124	0.118	0.01	0.622	0.03241	0.07	0.007311	0.03672	0.02072	0.009202	0.06462	0.01701	0.1496	0.03828	0.1259	0.02234	0.1561	0.02635	0.155	0.01	0.004
B422R870P3	1020.85	Lherzolite	1.183	15.1	177.2	72.05	2851.9	963.8	110.9	2196.1	29.08	48.5	1.817	1.737	0.121	0.172	1.399	0.131	0.026	0.046	0.123	0.007	0.448	0.04302	0.0845	0.01007	0.05299	0.04094	0.01442	0.1059	0.02639	0.2213	0.05423	0.1723	0.0273	0.1938	0.03087	0.261	0.022	0.007
B443R900P4	1070.18	Lherzolite	1.214	13.23	155	61.61	2912.6	940.4	108.5	2132.3	26.59	48.48	1.763	1.78	0.112	0.223	1.011	0.102	0.029	0.076	0.125	0.006	0.406	0.03322	0.07036	0.008432	0.03523	0.02351	0.008695	0.07035	0.01838	0.154	0.03699	0.1311	0.02159	0.1538	0.02597	0.115	0.021	0.008
B465R934P1	1121.28	Lherzolite	1.23	13.42	151.4	61.59	2830.3	943.5	111.7	2188.2	26.92	48.35	1.627	1.74	0.079	0.172	0.877	0.078	0.012	0.058	0.13	0.009	0.287	0.02918	0.05828	0.006687	0.03252	0.02161	0.007467	0.06349	0.01613	0.135	0.03456	0.1111	0.01849	0.1337	0.02343	0.109	0.014	0.003
B469R944P5	1133.47	Dunite	1.223	5.998	35.48	24.24	1408.2	978.6	132	2664.5	7.386	49.64	0.444	1.853	0.12	0.612	0.187	0.216	0.016	0.15	0.131	0.018	0.83	0.0966	0.17723	0.01908	0.06435	0.01303	0.003135	0.01916	0.003975	0.03225	0.007395	0.02312	0.004242	0.03332	0.005488	0.221	0.067	0.008
B474R954P2-1	1143.25	Lherzolite	1.141	13.37	153	61.27	2544.7	943.4	109.2	2146.6	20.26	47.41	1.628	1.764	0.023	0.141	0.912	0.04	0.005	0.107	0.12	0.003	0.48	0.002168	0.003935	0.000495	0.008921	0.01842	0.008375	0.0617	0.01546	0.1379	0.03511	0.1201	0.01994	0.1464	0.02499	0.127	0.002	0.001
B482R969P1	1160.65	Dunite	0.837	5.951	34.1	19.93	834.2	988.4	133.6	2629.6	21.68	52.52	0.431	1.917	0.012	0.123	0.145	0.03	0.008	0.045	0.113	0.001	0.173	0.002794	0.00499	0.000639	0.00279	0.002272	0.000927	0.005299	0.001771	0.02117	0.00541	0.02188	0.004503	0.03757	0.007466	0.075	0.002	0
B482/483R970	1162.18	Dunite	0.698	5.045	30.01	17.68	869.4	1012.2	141.3	2742.8	9.832	55.46	0.443	1.965	0.066	0.158	0.1	0.056	0.012	0.054	0.119	0.008	0.294	0.01733	0.03715	0.004403	0.01834	0.004727	0.000927	0.006926	0.001542	0.01449	0.0036	0.01533	0.003016	0.02696	0.005769	0.125	0.008	0.003
B491R984P3A	1180.11	Harzburgite	1.14	11.4	74.53	52.15	2625.1	940.2	116.5	2327.5	13.96	47.74	1.064	1.732	0.032	0.157	0.323	0.027	0.008	0.099	0.135	0.004	0.197	0.002101	0.004024	0.000567	0.003085	0.003948	0.001783	0.0157	0.004626	0.04363	0.01228	0.04558	0.008217	0.06629	0.01196	0.109	0.002	0.001
B492R986P8	1185.35	Dunite	1	4.49	10.24	23.16	2794.1	867.1	128.8	2800.8	7.734	45.72	0.296	1.856	0.017	0.142	0.031	0.022	0.006	0.129	0.108	0.002	0.141	0.003659	0.00643	0.00099	0.003362	0.001131	0.00018	0.001846	0.000382	0.004062	0.001011	0.005398	0.001223	0.01168	0.002277	0.233	0.002	0.001
B493R987P1-1	1186.12	Dunite	1.4	4.995	49.13	22.21	1981.3	871.8	125.1	2725.4	15.85	43.72	0.347	1.771	0.24	2.24	0.494	0.671	0.117	0.119	0.184	0.042	3.157	0.3994	0.5746	0.05198	0.2093	0.03456	0.009828	0.04608	0.007036	0.04364	0.01045	0.03379	0.005023	0.03718	0.00693	0.204	0.026	0.017
B494R988P2B	1187.2	Harzburgite	1.037	8.618	39.3	43.22	3009.5	901	115.6	2304.6	6.313	43.36	0.625	1.895	0.241	0.238	0.144	0.222	0.019	0.232	0.163	0.05	0.406	0.07001	0.1244	0.01502	0.04743	0.007369	0.001845	0.01268	0.002528	0.02164	0.005131	0.02095	0.003939	0.03586	0.006855	0.274	0.024	0.009
B494R989P3A	1188.26	Dunite	0.612	3.949	8.785	19.57	2981.7	798.5	125.5	2756.9	5.509	41.69	0.211	1.759	0.133	0.209	0.049	0.1	0.031	0.039	0.119	0.008	0.525	0.05558	0.102	0.0132	0.04336	0.008202	0.001068	0.00763	0.001282	0.01003	0.001849	0.005973	0.001325	0.01102	0.00217	0.159	0.033	0.009
B494R989P6C	1189.43	Dunite	0.406	3.639	7.369	16.74	2932.5	780.2	125.8	2826.7	2.238	38.04	0.129	1.774	0.023	0.144	0.014	0.022	0.007	0.257	0.114	0.002	0.276	0.003238	0.006224	0.000765	0.004005	0.001423	0.000188	0.001087	0.000203	0.002671	0.000496	0.001949	0.000686	0.006134	0.001428	0.088	0.002	0.002
B497R993P1A	1195.89	Lherzolite	1.014	12.77	116.3	62.48	2719.8	914.5	106	2083.5	22.88	45.14	1.449	1.765	0.019	0.159	0.672	0.025	0.005	0.07	0.235	0.001	0.153	0.001887	0.004754	0.00058	0.005098	0.008435	0.005396	0.03967	0.01088	0.09985	0.02562	0.09314	0.01493	0.1113	0.02019	0.156	0.001	0.001
B506R1010P1	1215.58	Dunite	0.946	4.139	22.57	23.41	2815.3	829.2	139.4	3822.8	43.14	40.85	0.203	1.879	0.069	0.173	0.047	0.066	0.011	0.102	0.126	0.013	0.253	0.0155	0.03095	0.003824	0.01224	0.003743	0.000841	0.006156	0.000906	0.008369	0.001814	0.006724	0.001395	0.01175	0.00221	0.116	0.007	0.004
B510R1017	1223.48	Harzburgite	0.932	6.012	24.37	27.57	2321.8	811.7	109.5	2279.9	8.477	38.14	0.29	1.738	0.035	0.34	0.057	0.06	0.013	0.066	0.11	0.008	0.277	0.01799	0.03332	0.004681	0.01747	0.003323	0.001464	0.004059	0.000918	0.008814	0.001841	0.007821	0.001704	0.01642	0.00359	0.099	0.004	0.002
B514R1025P4A	1234.84	Dunite	0.785	4.658	9.743	21.49	2306.2	847.8	137.9	3775.4	28.59	45.02	0.293	1.811	0.077	0.168	0.037	0.073	0.012	0.983	0.112	0.01	0.451	0.01784	0.03325	0.00401	0.01354	0.003743	0.000876	0.003437	0.000569	0.005674	0.0013	0.005272	0.001194	0.01197	0.002605	0.118	0.009	0.003
B541R1064P4	1295.2	Lherzolite	1.24	13.01	112.4	57.99	2634.1	930.3	107.9	2183.2	5.305	46.04	1.239	1.829	0.617	0.458	0.643	0.119	0.115	0.062	0.938	0.064	0.524	0.04474	0.0874	0.01171	0.04937	0.02223	0.007393	0.04983	0.01293	0.1032	0.02613	0.08574	0.01355	0.09947	0.01745	0.218	0.023	0.014
B563R1098P1	1346.07	Lherzolite	1.451	12.2	161.9	58.27	2330.1	896.4	104.2	2063.6	22.21	45.13	1.672	1.736	0.49	0.881	0.957	0.181	0.079	0.147	1.702	0.085	0.631	0.05864	0.1177	0.01519	0.06972	0.02923	0.01064	0.07214	0.01833	0.1487	0.03531	0.1218	0.02153	0.1502	0.02491	0.275	0.027	0.022
B592R1158P2A	1411.61	Lherzolite	1.115	9.282	99.96	43.96	1804.1	654.3	76.45	1515.5	5.538	33.23	1.248	1.34	0.075	0.229	0.643	0.089	0.008	0.059	0.121	0.012	0.327	0.01867	0.03601	0.004021	0.01943	0.01333	0.00672	0.03867	0.01179	0.09717	0.025	0.08193	0.01425	0.1062	0.01825	0.12	0.007	0.003

## Sheet: Table S3
Table S3. Major elements compositions (wt.%) of olivine, orthopyroxene, clinopyroxene, and spinel of peridotite in the Zedang drilling core
Sample ID	Depth (m)	Lithology	Olivine														Orthopyroxene														Clinopyroxene														Spinel
			N	SiO2	TiO2	Al2O3	FeO	MnO	MgO	CaO	Na2O	K2O	Cr2O3	NiO	Total	Fo	N	SiO2	TiO2	Al2O3	FeO	MnO	MgO	CaO	Na2O	K2O	Cr2O3	NiO	Total	Mg#	N	SiO2	TiO2	Al2O3	FeO	MnO	MgO	CaO	Na2O	K2O	Cr2O3	NiO	Total	Mg#	N	SiO2	TiO2	Al2O3	FeO
B9R33P2	69.23	Lherzolite	7	41.6206	0.00542857	0.0175714	9.11271	0.139286	49.6264	0.0194286	0.0375714	0.004	0.00814286	0.424571	101.016	90.6602	5	54.7272	0.0444	4.3596	5.66	0.1444	32.4448	1.5356	0.015	0.0002	0.577	0.0856	99.5938	91.0853	7	52.3913	0.117429	4.092	2.17743	0.0902857	17.139	22.5006	0.305143	0.00628571	0.692143	0.0608571	99.5724	93.3466	3	0.012	0.017	48.9363	12.852
B12R39P1	84.92	Lherzolite	3	40.8923	0.00833333	0.0223333	8.90567	0.148333	49.666	0.00733333	0.0143333	0.00366667	0.000666667	0.415667	100.085	90.8596	3	55.2727	0.0253333	4.16933	6.12533	0.140667	33.1473	0.706667	0.00566667	0.01	0.596	0.0686667	100.268	90.6065	3	51.678	0.153333	5.61833	2.037	0.0816667	15.9413	23.596	0.270667	0.00366667	1.14867	0.0296667	100.558	93.3107	3	0.00166667	0.0363333	50.2797	13.6107
B14R41P1	89.75	Lherzolite	3	40.96	0.00266667	0.004	9.26733	0.145667	49.4563	0.00933333	0	0	0.004	0.390333	100.24	90.4872	4	55.4875	0.0355	4.397	5.9615	0.1495	33.4297	0.57	0.00675	0.0015	0.66225	0.08675	100.788	90.9051	4	52.324	0.15225	4.95925	1.897	0.077	15.9913	23.8652	0.26875	0	1.101	0.03925	100.675	93.7599	3	0.007	0.0383333	50.1963	13.3483
B18R46P3-2	99.61	Lherzolite	3	42.1043	0.000666667	0.00266667	8.53733	0.125333	49.6973	0.00366667	0.0213333	0.00233333	0.015	0.42	100.93	91.2095	3	55.2003	0.00966667	2.33467	5.614	0.136667	33.9253	0.680333	0.0156667	0.006	0.464667	0.0716667	98.459	91.5047	3	52.618	0.045	2.198	1.96133	0.078	17.441	24.2027	0.189333	0.007	0.575667	0.0183333	99.3343	94.0653	4	0.0085	0.05725	28.6955	18.5625
B21R53P3	109.44	Dunite	4	41.2385	0.035	0.00825	7.7125	0.1365	50.17	0.02075	0	0.001	0.005	0.41325	99.7407	92.0602																													3	0.011	0.119667	17.9233	21.5503
B26R62P2A	121.35	Harzburgite	3	40.9567	0.0136667	0.009	8.91533	0.164333	49.1777	0.0216667	0.0103333	0.00266667	0.001	0.398333	99.6707	90.7681	3	55.8037	0.00633333	4.18133	5.88	0.131333	32.768	0.713333	0.0113333	0.008	0.621667	0.097	100.222	90.8535	3	53.9213	0.0823333	3.389	2.20933	0.0696667	16.9043	22.0657	0.250333	0.0163333	0.501	0.0253333	99.4347	93.1685	4	0.00375	0.02875	49.9263	13.053
B30R68P3	130.42	Lherzolite	3	41.0383	0.000333333	0	8.77767	0.134667	48.9567	0.00833333	0	0.00633333	0.00233333	0.436	99.3607	90.8604	4	55.6902	0.0255	4.38525	5.81675	0.137	33.1385	0.6285	0.01625	0.005	0.705	0.07575	100.624	91.0352	3	52.9527	0.109	4.42867	2.049	0.0676667	16.2563	23.3577	0.338	0	0.94	0.056	100.555	93.3956	3	0.001	0.0303333	48.8993	13.2993
B34R75P1	139.22	Lherzolite	3	41.0127	0.000333333	0	8.79	0.143333	48.887	0.0103333	0.0106667	0.00333333	0.000666667	0.392667	99.251	90.8369	3	55.5817	0.0256667	4.22433	5.728	0.149667	32.807	0.725333	0.0103333	0.00133333	0.667	0.0696667	99.99	91.0785	3	52.8317	0.0736667	4.375	1.879	0.0906667	16.3793	23.757	0.285	0	0.957333	0.042	100.671	93.9532	3	0.00366667	0.0416667	48.3377	13.4303
B39R82P4	150.48	Lherzolite	4	41.2392	0.00975	0.0105	9.00375	0.1395	49.0478	0.00875	0.0025	0.00025	0.0015	0.42575	99.8893	90.6627	3	55.5197	0.0333333	4.30633	5.643	0.148	32.8477	0.756667	0.0133333	0.00633333	0.638333	0.0866667	99.9993	91.2092	4	52.3837	0.1405	4.75875	1.912	0.08425	16.107	23.9035	0.2625	0.00125	1.04075	0.037	100.631	93.7561	4	0.0135	0.03875	50.2	12.8857
B44R92P2-2	163.5	Lherzolite	3	41.1	0.00833333	0.00633333	9.26733	0.124	48.9333	0.00866667	0	0.00533333	0.00433333	0.413	99.8707	90.3953	3	55.5407	0.0353333	4.194	5.93933	0.158333	32.818	0.651667	0.004	0.005	0.581667	0.0703333	99.9983	90.7825	3	52.7943	0.153333	3.92767	1.871	0.079	16.5933	23.8023	0.189333	0.00333333	0.869	0.0106667	100.293	94.0504	4	0.03025	0.02675	48.875	13.233
B47R98P2	171.48	Lherzolite	3	40.8347	0.00766667	0.00133333	9.20033	0.142667	49.4893	0.00266667	0.00133333	0.00433333	0.00833333	0.407	100.1	90.5552	4	54.7235	0.04925	4.831	5.7885	0.14375	32.9963	0.51725	0.0105	0.0035	0.72425	0.09025	99.878	91.0398	4	52.7995	0.1215	3.53775	2.00875	0.0815	16.787	23.7417	0.138	0.004	0.7275	0.032	99.9792	93.709	4	0.0125	0.0355	50.696	12.5575
B51R107P2	181.03	Lherzolite	4	41.2178	0.00825	0.0035	9.06925	0.14275	49.7638	0.0085	0.001	0.00825	0.00525	0.42425	100.653	90.7239	4	55.7092	0.0295	4.23725	6.0395	0.1545	33.3182	0.73825	0.00775	0.004	0.57425	0.08075	100.893	90.7691	3	52.4617	0.177	4.73433	1.98033	0.0716667	16.539	23.6297	0.290667	0.000333333	0.896	0.0306667	100.811	93.7052	4	0.01825	0.04925	49.4057	13.067
B55R115P2B	190.07	Lherzolite	3	41.0697	0.003	0	8.854	0.130333	50.137	0.00933333	0.00966667	0.00966667	0.00733333	0.405	100.635	90.9855	3	55.2167	0.055	4.29633	6.03967	0.137667	33.3493	0.531	0.011	0.000666667	0.586333	0.109	100.333	90.7767	3	52.4263	0.145333	4.536	2.053	0.089	16.5287	23.978	0.12	0.00133333	0.832	0.031	100.741	93.4855	4	0.012	0.03625	50.6658	13.9823
B59R121P3	199.7	Lherzolite	3	40.99	0	0.00566667	8.987	0.137333	49.7567	0.0193333	0.003	0	0.00733333	0.419333	100.326	90.7991	3	55.9133	0.031	3.901	5.98	0.148	33.6973	0.576667	0.00933333	0.00166667	0.566	0.0796667	100.904	90.9453	3	52.792	0.104	4.11333	2.129	0.0776667	16.6057	23.8237	0.187333	0.00633333	0.790667	0.043	100.673	93.2897	4	0.001	0.052	47.839	13.8293
B64R130P2	210.06	Harzburgite	3	40.9697	0.0143333	0.0176667	9.03033	0.139333	50.0433	0.0213333	0.00633333	0.003	0.006	0.409667	100.661	90.8069	3	55.5967	0.0566667	4.08967	5.804	0.146333	33.4417	0.779333	0.003	0.000666667	0.601667	0.0756667	100.595	91.127	3	53.423	0.132667	3.395	1.83367	0.0766667	16.9523	23.6263	0.219333	0.00666667	0.752667	0.0366667	100.455	94.2788	4	0.00775	0.04	48.5782	13.313
B68R139P1	219.98	Lherzolite	3	40.89	0.0176667	0.00666667	8.75	0.127333	50.0927	0.005	0.00666667	0.00633333	0	0.406667	100.309	91.0748	3	55.9647	0.0123333	3.49633	5.50567	0.148667	33.8107	0.464333	0.00933333	0	0.55	0.0906667	100.053	91.629	3	52.9357	0.052	3.355	1.87233	0.0563333	17.1367	24.3297	0.0796667	0.00833333	0.789	0.0513333	100.666	94.2243	3	0.00333333	0.0363333	44.042	15.203
B72R147P7	230.85	Harzburgite	3	41.0687	0.000333333	0.00266667	8.492	0.149333	50.1143	0.00233333	0.00566667	0.002	0.0103333	0.407667	100.255	91.3185	3	56.9383	0.0306667	1.96233	5.648	0.147	34.5687	0.62	0.009	0.00966667	0.549333	0.0953333	100.578	91.6033	4	53.5988	0.1025	2.48775	1.75675	0.07375	17.4045	24.4595	0.06775	0.0015	0.69325	0.03175	100.678	94.6406	4	0.023	0.0945	24.2355	22.4988
B76R152P8a	240.52	Harzburgite	4	40.9165	0.01775	0	9.06175	0.14275	49.9588	0.003	0.00125	0.004	0.003	0.4055	100.514	90.7637	3	56.1717	0.0306667	2.879	6.017	0.162	34.2237	0.501333	0	0.00566667	0.56	0.0736667	100.625	91.0219	4	53.2777	0.07275	2.91975	1.97725	0.0875	17.1433	24.2398	0.06225	0.0005	0.6895	0.035	100.505	93.9225	4	0.0082	0.0518	36.2534	18.1154
B80R159P2-2	250.13	Lherzolite	4	42.0037	0.004	0.00075	8.72	0.145	49.518	0.01025	0.01125	0.0075	0.01625	0.41575	100.852	91.0087	3	55.0617	0.0346667	2.95233	5.938	0.165	34.0633	0.417	0.0103333	0.00133333	0.44	0.102667	99.1863	91.0913	3	51.7667	0.0853333	3.225	2.00033	0.063	17.02	24.2257	0.093	0.0116667	0.675	0.033	99.1987	93.8142	3	0.006	0.0126667	40.4683	15.924
B85R168P1	259.78	Lherzolite	3	41.0197	0.00466667	0.00233333	8.67833	0.146667	50.2017	0	0.003	0.000333333	0.000666667	0.404667	100.462	91.159	3	55.697	0.0276667	3.781	5.84633	0.133	33.7187	0.657333	0.0316667	0.009	0.763	0.122	100.787	91.1349	3	53.2037	0.134333	3.538	1.92667	0.0693333	17.0333	24.0697	0.109667	0.01	0.980667	0.057	101.132	94.0328	4	0.00325	0.06525	41.1983	16.3397
B90R177P1	272.38	Lherzolite	3	40.8883	0	0.00166667	8.90967	0.130333	49.96	0	0.00333333	0.00333333	0.0153333	0.415333	100.327	90.9048	3	56.3953	0.0396667	2.57367	5.79733	0.153	34.183	0.599	0.00233333	0.0166667	0.571333	0.0656667	100.397	91.3118	4	53.6633	0.0635	2.52725	1.849	0.07925	17.3942	24.1985	0.06225	0.0015	0.79775	0.0415	100.678	94.3719	4	0.00375	0.059	29.289	19.6412
B94R183P1	281.5	Lherzolite	4	40.8805	0.012	0	9.04075	0.14275	49.8262	0.00075	0.00925	0.00275	0.00325	0.39025	100.309	90.7609	2	56.926	0.068	2.0645	5.7795	0.14	34.441	0.5085	0.01	0.009	0.53	0.0815	100.558	91.3955	2	53.7335	0.0655	2.206	1.766	0.0895	17.6795	24.199	0.0895	0.005	0.7665	0.0705	100.671	94.6933	4	0.0105	0.095	25.1945	22.857
B98R190P1	290.06	Lherzolite	3	40.7613	0.003	0	8.93033	0.154333	49.49	0.012	0.000666667	0.00533333	0.00366667	0.422	99.7827	90.807	3	55.5633	0.0496667	3.61267	6.19433	0.161	33.512	0.505667	0	0.00366667	0.652	0.0983333	100.353	90.6043	3	52.5663	0.161333	3.54133	2.01033	0.0923333	16.692	23.9547	0.110333	0.00933333	0.911333	0.0283333	100.078	93.6708	4	0.00575	0.07825	41.6395	16.6623
B102R196P2-1	300.32	Lherzolite	3	42.1727	0	0	9.14233	0.157667	49.534	0.00766667	0.016	0.00833333	0.034	0.416667	101.489	90.6169	2	54.5865	0.041	3.9575	6.0515	0.138	33.1895	0.996	0.0145	0.0155	0.402	0.083	99.475	90.7199	4	51.3698	0.129	4.6535	2.13325	0.09525	16.2975	24.2045	0.27175	0.00575	0.8795	0.0165	100.056	93.1588	3	0.404667	0.0346667	50.405	12.7893
B106R202P2b	309.82	Harzburgite	3	41.1063	0	0.007	9.00167	0.144	49.6223	0.000666667	0.011	0.005	0.006	0.436	100.34	90.7628	4	56.9725	0.02075	2.0085	5.892	0.14025	33.963	0.72875	0.006	0.00675	0.532	0.088	100.358	91.1304	4	53.508	0.06525	2.5315	1.8665	0.0835	17.0457	24.0965	0.1205	0.00275	0.88075	0.04475	100.246	94.2123	4	0	0.12	24.685	21.3677
B110R209P2	319.6	Lherzolite	4	40.962	0.00825	0.0055	9.189	0.149	49.3765	0.00625	0.005	0.00975	0.003	0.40325	100.117	90.5462	4	56.5795	0.014	2.524	6.04175	0.15925	34.104	0.5315	0.01075	0.0055	0.57	0.08275	100.623	90.9595	4	53.8877	0.06625	2.362	1.94225	0.08375	17.2282	24.0293	0.12275	0.00375	0.80475	0.04325	100.574	94.0514	4	0.00275	0.0915	26.993	21.09
B115R216P3B	331.16	Lherzolite	3	40.9057	0	0.003	9.34033	0.144	49.244	0.00733333	0.00833333	0	0.00233333	0.396	100.051	90.3822	3	54.966	0.0403333	4.69067	5.74733	0.149	32.9273	0.685667	0.00833333	0.00233333	0.774667	0.099	100.091	91.0809	3	51.8497	0.138667	5.34267	1.85067	0.0763333	15.8497	23.6647	0.297	0.000666667	1.17833	0.0296667	100.278	93.8519	4	0.006	0.03975	50.826	13.1525
B119R226P1	339.68	Lherzolite	4	40.9818	0	0.02125	9.27425	0.1425	49.3017	0.014	0.00275	0.0025	0.00775	0.38025	100.129	90.4538	4	55.906	0.03925	4.099	5.7145	0.14225	33.3555	0.61225	0.008	0.004	0.61625	0.08925	100.586	91.2312	4	53.1575	0.135	4.1535	1.861	0.0945	16.8065	23.5828	0.26075	0.0015	0.79625	0.02775	100.877	94.151	4	0.00275	0.0375	50.3882	12.4695
B124R236P1	352.46	Harzburgite	3	42.0457	0	0.00366667	8.972	0.141333	49.3557	0.00433333	0.00833333	0.005	0	0.437	100.973	90.7453	3	54.755	0.0376667	3.859	5.77467	0.136	33.5027	0.704333	0.008	0.00433333	0.451333	0.112333	99.3453	91.1825	3	50.805	0.156	5.14233	2.09767	0.0816667	15.9797	24.0857	0.352667	0.000666667	0.871	0.0196667	99.592	93.1405	3	0.015	0.0403333	49.5747	12.08
B128R242P1	361.03	Lherzolite	3	41.0197	0	0.00633333	9.39333	0.142667	49.6313	0.00233333	0.00466667	0.00466667	0.01	0.409333	100.624	90.4011	3	56.0047	0.045	3.85767	6.30433	0.146667	33.3777	0.568667	0.00266667	0.00166667	0.571	0.063	100.943	90.4186	3	52.5373	0.143667	4.722	2.01867	0.0883333	16.4877	23.6153	0.181667	0	0.955333	0.029	100.779	93.5725	4	0.0045	0.0485	50.5785	13.5892
B131R250P2	369.9	Lherzolite	3	40.795	0.0343333	0.0116667	9.19767	0.135	49.2637	0.01	0.00266667	0.00266667	0.004	0.408333	99.865	90.5186	3	55.8843	0.0276667	3.60533	6.098	0.165667	33.323	0.576667	0.0113333	0.00633333	0.535333	0.0593333	100.293	90.6892	3	52.283	0.172333	4.64433	2.06767	0.0696667	16.3583	24.0203	0.179	0.001	1.02433	0.0363333	100.856	93.3782	4	0.003	0.0385	49.6562	13.86
B136R256P2	381.75	Harzburgite	4	41.1108	0.0035	0.014	8.575	0.14625	50.0102	0.00825	0.00075	0.0035	0.0075	0.407	100.287	91.2245	4	57.1063	0.0305	1.90875	5.7165	0.1595	34.4098	0.76675	0.012	0.0025	0.52325	0.086	100.722	91.4742	3	54.2913	0.0636667	1.861	1.69767	0.0773333	17.525	24.3357	0.102333	0.006	0.731333	0.0496667	100.741	94.8454	4	0.00125	0.124	23.0995	20.1232
B140R262P2	389.24	Lherzolite	3	41.202	0	0.0103333	8.91	0.134333	50.1197	0.0103333	0.00133333	0.00266667	0.004	0.404333	100.799	90.9308	4	55.8035	0.0275	4.09175	5.6955	0.13725	33.7523	0.58425	0.01125	0.004	0.72775	0.096	100.931	91.3517	4	53.347	0.083	3.748	1.851	0.07925	16.7617	23.9825	0.21525	0.00275	0.9525	0.0305	101.053	94.166	4	0.00775	0.0405	44.6515	14.3803
B144R268P1	400.01	Lherzolite	4	40.7525	0.00175	0.0115	9.25625	0.1245	49.2347	0.01025	0.0055	0.0045	0.00875	0.40175	99.812	90.4589	4	55.2608	0.0375	4.1785	6.054	0.162	32.9412	0.78375	0.0105	0.0055	0.60525	0.092	100.131	90.653	5	51.7986	0.1484	5.1382	1.9486	0.0894	16.0562	23.6422	0.2802	0.0046	1.0704	0.0242	100.201	93.6253	4	0.01825	0.03875	48.8918	12.1865
B148R275P2	410.33	Lherzolite	4	40.7295	0.00225	0.00525	9.3325	0.1375	49.0555	0.01675	0.001	0.008	0.0045	0.40075	99.6935	90.3561	3	55.1507	0.0333333	4.15867	6.096	0.157	33.2137	0.589333	0.000333333	0.00566667	0.588	0.0896667	100.082	90.6642	3	51.852	0.128333	5.08533	2.03667	0.098	16.05	23.5473	0.269	0.00933333	0.974333	0.0296667	100.08	93.3539	4	0	0.0446667	49.0353	12.3787
B151R280P5A	419.99	Lherzolite	3	40.8683	0.006	0.017	8.531	0.126	49.6837	0.022	0.00366667	0	0.00433333	0.418	99.68	91.2132	4	55.7	0.0263333	3.613	5.61467	0.136	33.3993	0.732333	0.0136667	0.00366667	0.61	0.105	99.954	91.3815	3	52.6237	0.04	4.55033	1.73833	0.0816667	16.183	23.5093	0.419667	0.003	1.21633	0.0403333	100.406	94.3161	4	0.0135	0.015	46.6133	12.8087
B156R288P2	431.39	Lherzolite	3	40.8387	0.0306667	0	9.41667	0.142333	49.2867	0.01	0.00566667	0.00633333	0	0.387333	100.124	90.3187	3	55.1327	0.013	4.49233	6.14333	0.136	33.1553	0.574333	0.00933333	0.00366667	0.629667	0.102	100.392	90.5836	3	51.7507	0.101667	5.52067	2.03333	0.0896667	15.856	23.4397	0.202667	0.00766667	1.03433	0.0593333	100.096	93.2884	5	0.0124	0.0316	52.3552	11.6878
B159R295P1	440.36	Lherzolite	3	40.8913	0	0.00233333	9.25233	0.137667	49.5827	0.001	0.00166667	0.000666667	0.002	0.381	100.253	90.5231	3	55.3507	0.0373333	4.35733	5.99867	0.144333	33.0827	0.689	0.005	0.00633333	0.672667	0.0773333	100.421	90.7665	3	52.418	0.142333	4.57033	1.84933	0.0916667	16.3103	24.011	0.231	0.00666667	0.846667	0.0476667	100.525	94.0193	4	0.012	0.05025	51.167	12.276
B164R302P2B	450.04	Lherzolite	3	40.7727	0.00533333	0.009	9.00767	0.128667	49.6217	0.00366667	0.00933333	0	0.00233333	0.361333	99.9217	90.7571	3	55.7533	0.0436667	3.375	5.81133	0.141333	33.8443	0.659	0.029	0.012	0.508	0.112667	100.29	91.2131	3	52.3103	0.196667	4.662	1.80833	0.0823333	16.1043	23.5153	0.388	0.000666667	1.127	0.053	100.248	94.0736	5	0.0064	0.0556	47.5794	12.4612
B168R313P1	461.64	Lherzolite	6	41.5092	0.00683333	0.004	9.13317	0.134167	48.9473	0	0.00133333	0.00366667	0.011	0.414167	100.165	90.5237	6	55.2305	0.0371667	3.5745	6.194	0.155667	32.9118	1.155	0.00633333	0.00766667	0.465667	0.123	99.8613	90.4498	6	52.4873	0.1285	3.48567	2.25133	0.0818333	16.6333	23.8792	0.169167	0.00333333	0.647167	0.0441667	99.811	92.9423	6	0.399667	0.041	48.8325	13.8157
B172R320P3B	470.22	Lherzolite	3	41.8043	0.00666667	0.00733333	9.48667	0.13	48.8837	0.0103333	0.00166667	0.002	0.00566667	0.381	100.719	90.1813	3	53.765	0.067	4.21367	5.94767	0.161667	32.059	1.76467	0.0153333	0.00533333	0.551333	0.0956667	98.6463	90.5728	7	50.4371	0.170143	5.03471	2.35843	0.0811429	16.0629	24.935	0.254429	0.00214286	0.919286	0.0491429	100.304	92.3896	3	0.0113333	0.0306667	49.7057	12.8427
B177R328P2	481.27	Lherzolite	4	40.9112	0.0015	0.00475	9.28525	0.13525	49.644	0.00225	0.00625	0.00025	0.00725	0.407	100.405	90.5032	3	54.9353	0.029	4.88067	6.08133	0.143	33.0357	0.722667	0.00633333	0.006	0.726333	0.088	100.654	90.6391	3	52.627	0.164333	4.453	1.90633	0.079	16.681	23.6263	0.305	0.007	0.863	0.0476667	100.76	93.9748	4	0.00825	0.032	51.204	12.509
B181R337P1B-1	489.3	Lherzolite	3	41.9793	0	0	9.532	0.124	49.3667	0.00966667	0.00866667	0.00566667	0.0123333	0.393333	101.432	90.2261	3	54.1777	0.032	3.80133	6.34333	0.138667	33.1493	0.724667	0.018	0.00666667	0.602	0.0756667	99.0693	90.3051	3	51.0883	0.116333	4.37633	2.28467	0.0963333	16.097	25.452	0.208667	0.00733333	1.052	0.0596667	100.839	92.6245	3	0.0176667	0.024	46.221	15.4323
B184R344P2	499.87	Dunite	3	40.7753	0.00533333	0.0126667	8.96067	0.136667	49.882	0.0226667	0	0.00666667	0.00866667	0.362333	100.173	90.8445															3	53.2223	0.106	2.975	1.89733	0.0736667	17.0383	24.2473	0.061	0.00166667	0.698	0.0323333	100.353	94.1199	4	0.0135	0.1	35.8365	19.5497
B189R345P1B	501.38	Lherzolite	4	40.987	0.011	0.00825	9.05175	0.152	49.8212	0.01175	0.007	0.0075	0.0005	0.4035	100.462	90.7498	5	55.2178	0.029	4.52	5.98975	0.14625	33.16	0.762	0.016	0.00125	0.66375	0.08275	100.588	90.7985	3	51.9753	0.149667	5.08133	1.90333	0.0993333	16.3563	23.617	0.236667	0.00166667	1.04633	0.0513333	100.518	93.8716	4	0.00225	0.0295	50.7375	12.5205
B193R363P2	519.33	Lherzolite	4	41.0427	0.00725	0.003	9.072	0.13425	49.749	0.01125	0.00125	0.0085	0.005	0.394	100.428	90.7188	4	55.1085	0.04575	4.57075	6.01075	0.161	33.162	0.673	0.014	0.00875	0.62425	0.0875	100.466	90.7697	3	52.5507	0.118	4.51267	1.801	0.0883333	16.4147	24.1863	0.228333	0.002	0.908	0.046	100.856	94.2014	4	0.00775	0.0135	50.674	12.791
B197R372P1A	529.67	Harzburgite	6	41.0195	0.00733333	0.00533333	8.89417	0.135667	50.0042	0.0143333	0.00766667	0.003	0.00233333	0.429167	100.523	90.9265	4	55.492	0.02025	4.12725	5.7005	0.1305	33.5662	0.7915	0.01825	0.00175	0.74625	0.09725	100.692	91.301	3	52.7637	0.0706667	4.46933	1.85433	0.066	16.3507	23.1707	0.509667	0.00566667	1.164	0.0556667	100.48	94.018	4	0.00225	0.02375	47.0708	12.9108
B202R379P2	540.75	Lherzolite	3	40.9633	0	0.0136667	9.353	0.131333	49.6883	0.0303333	0.00166667	0.0116667	0.004	0.402333	100.6	90.4483	5	55.5386	0.0478	4.2582	6.0196	0.159	33.3084	0.7842	0.0146	0.0084	0.5764	0.0896	100.805	90.7943	3	52.2497	0.126	5.27067	2.07467	0.0893333	16.5747	23.0387	0.282667	0.00266667	1.02033	0.036	100.765	93.4383	4	0.0025	0.041	51.4085	12.224
B206R390P1-1	551.65	Lherzolite	3	42.2577	0.008	0.00433333	8.72833	0.129	50.0033	0.011	0.0103333	0.016	0.054	0.392	101.56	91.0804	3	53.779	0.00666667	3.896	5.53733	0.123667	32.5657	1.777	0.071	0.0143333	0.483667	0.092	98.3463	91.2912	3	51.5553	0.0656667	5.021	2.48533	0.084	17.4633	21.9587	0.440667	0.00133333	0.828667	0.0726667	99.9767	92.6059	3	0.024	0.036	48.971	12.1777
B210R398P1	560.12	Lherzolite	4	40.961	0	0.0075	9.0675	0.13525	50.0888	0.0085	0	0.00425	0.0045	0.4045	100.682	90.7801	4	55.6268	0.01425	4.29025	5.652	0.14275	33.624	0.675	0.0145	0.01025	0.71925	0.087	100.856	91.3821	4	52.2555	0.06	4.83	1.707	0.073	16.029	23.6477	0.4535	0.00325	1.19375	0.03	100.283	94.3622	4	0.00775	0.01725	48.2152	12.4887
B214R405P3	569.82	Lherzolite	3	40.8717	0.004	0.015	9.188	0.133	49.7217	0.0306667	0.019	0.00766667	0.004	0.386	100.381	90.6066	3	54.985	0.026	4.57633	6.008	0.146333	33.1137	0.724667	0.025	0	0.683333	0.101	100.389	90.7613	3	51.8397	0.144667	5.19	1.91967	0.101667	16.1417	23.8323	0.288667	0.00333333	1.08267	0.0446667	100.589	93.7452	4	0.0225	0.0285	50.3655	12.168
B218R414P4	580.79	Lherzolite	3	40.967	0.0106667	0.00933333	8.696	0.130333	49.822	0.0276667	0	0.00533333	0.004	0.432	100.104	91.0811	3	55.235	0.0173333	4.26633	5.701	0.136	33.353	0.76	0.0156667	0.007	0.748667	0.102333	100.342	91.2495	3	52.0897	0.0666667	5.40967	1.94233	0.0856667	15.827	23.2783	0.525667	0.00266667	1.35033	0.0533333	100.631	93.5584	4	0.00625	0.044	46.8967	12.9128
B223R423P1	590.54	Lherzolite	3	40.4783	0.00733333	0.00566667	8.58367	0.121	48.1173	0.00666667	0.007	0.003	0	0.430333	97.7603	90.9023	3	54.6877	0.027	4.29667	5.86967	0.141	32.0933	0.797333	0.012	0.000333333	0.696333	0.11	98.7313	90.694	4	51.8715	0.10375	4.87425	1.973	0.08825	15.648	23.1945	0.35525	0.0045	1.1175	0.03375	99.2642	93.3935	4	0.01225	0.042	47.2447	12.6482
B227R432P6	600.39	Lherzolite	3	41.5357	0.00466667	0.0116667	9.02533	0.135333	49.275	0.015	0.035	0.00833333	0.055	0.430667	100.532	90.6816	3	53.997	0.0436667	3.90233	5.67867	0.141333	32.465	1.61967	0.0306667	0.007	0.483333	0.107667	98.4763	91.0636	3	50.4337	0.125333	5.31667	2.23833	0.091	16.3397	23.696	0.313667	0	0.718333	0.0373333	99.31	92.8631	3	0.0186667	0.03	48.959	12.1917
B232R443P1B	610.22	Lherzolite	3	40.724	0.015	0.008	8.91433	0.130333	48.1067	0.0183333	0.00866667	0.00933333	0.0116667	0.409667	98.356	90.5829	5	55.3602	0.0238	3.9066	5.77	0.1462	32.268	0.9518	0.017	0	0.7246	0.0798	99.248	90.8826	3	52.419	0.0663333	4.375	1.82933	0.0853333	15.854	23.1713	0.533667	0.00533333	1.25367	0.0303333	99.6233	93.9201	6	0.00716667	0.0226667	44.2678	12.7788
B237R459P2	620.93	Lherzolite	3	40.8173	0.00233333	0.012	9.25667	0.138667	48.377	0.0216667	0.0156667	0	0.00466667	0.424667	99.0707	90.3057	4	54.846	0.0255	4.839	5.74575	0.15325	32.058	0.9345	0.02025	0.006	0.8365	0.07775	99.5425	90.8634	3	52.375	0.076	4.72433	1.781	0.091	15.8463	23.2637	0.359667	0.002	1.133	0.0406667	99.6927	94.0685	4	0.0231667	0.0283333	48.6667	12.4175
B242R470P3	631.13	Lherzolite	4	41.0285	0	0.01375	9.201	0.1405	48.5295	0.0125	0.00175	0.002	0.00775	0.419	99.3563	90.3858	5	55.7678	0.0582	3.889	5.9772	0.1538	32.7474	0.7788	0.0048	0.001	0.5848	0.0784	100.041	90.711	4	52.504	0.13875	4.622	1.92125	0.078	16.1165	23.6523	0.328	0.00525	0.94175	0.045	100.353	93.7312	4	0.01875	0.06875	47.6035	12.3362
B247R480P2	641.78	Lherzolite	6	41.1078	0.0035	0.0128333	9.088	0.143167	48.7442	0.0205	0.0191667	0.00516667	0.0065	0.437333	99.5882	90.5305
B252R488P1	651.9	Lherzolite	4	40.8822	0.0035	0.00525	8.9305	0.1385	48.9883	0.00825	0.008	0	0.0015	0.43	99.396	90.7215	5	55.435	0.0254	4.3712	5.9268	0.152	32.5424	0.7578	0.006	0.0076	0.7214	0.0776	100.023	90.7295	3	52.0567	0.0843333	4.98167	1.94767	0.0896667	15.906	23.3883	0.461667	0.00166667	1.08667	0.0396667	100.044	93.5719	4	0.001	0.02425	47.1335	13.4797
B255R497P4	661.87	Lherzolite	4	40.8297	0.00475	0.01475	9.06725	0.13525	48.4115	0.01325	0.00925	0.00775	0.00675	0.415	98.9153	90.4913	4	55.3865	0.0225	4.03475	5.80225	0.12575	32.6465	0.6885	0.00775	0.0035	0.697	0.092	99.507	90.9329	4	53.1578	0.1275	3.68625	1.789	0.07525	16.2492	23.5538	0.28925	0.00225	0.79075	0.0425	99.7635	94.1825	4	0.0045	0.04875	47.1605	13.5732
B259R499P1-1	664.17	Harzburgite	2	41.9845	0.0035	0.0045	8.565	0.148	49.9915	0.04	0.009	0	0	0.453	101.199	91.2308															3	52.1463	0.0923333	3.04067	2.016	0.063	16.7677	23.7427	0.492	0.000666667	0.631	0.0206667	99.013	93.6809	5	0.0172	0.088	35.9442	16.3162
B260R506P1	672.17	Lherzolite	3	40.8397	0	0.0183333	9.186	0.137667	48.534	0.00933333	0.0176667	0.00333333	0.01	0.423333	99.1793	90.4007	3	55.5937	0.0393333	3.88633	6.03267	0.155667	32.597	0.679333	0.0103333	0.0116667	0.569	0.0813333	99.6563	90.5938	3	52.311	0.160667	4.37733	1.97633	0.0793333	16.4963	23.4667	0.262333	0.0103333	0.918	0.074	100.132	93.7019	4	0.01425	0.0445	47.5222	13.3933
B264R513P1	680.17	Lherzolite	3	40.8297	0.014	0.00866667	9.21267	0.145667	48.0937	0.0196667	0.00566667	0.000666667	0.002	0.419	98.7513	90.296	4	55.2345	0.02275	4.30325	6.02425	0.14025	32.3742	0.84825	0.01575	0.00325	0.626	0.093	99.6855	90.5471	3	52.006	0.117667	5.019	1.869	0.0736667	15.7643	23.7263	0.285333	0.002	1.01467	0.0456667	99.9237	93.7633	4	0.01025	0.044	49.2918	12.3872
B268R522P5	689.35	Lherzolite	3	40.8723	0.00466667	0.00933333	8.95533	0.137333	48.677	0.00566667	0.02	0.00733333	0.00233333	0.441333	99.1327	90.6441	4	55.424	0.0343333	4.14533	5.78967	0.136667	32.3733	0.802	0.017	0.011	0.734333	0.0836667	99.5513	90.8814	3	52.3007	0.127	5.10133	1.99533	0.100667	16.0117	22.656	0.540333	0.000333333	1.26633	0.0696667	100.169	93.4654	4	0.00733333	0.0733333	43.6557	13.1997
B272R533P2	699.1	Harzburgite	3	40.9657	0.007	0.007	8.28733	0.129333	48.9317	0.00466667	0.00633333	0.00366667	0	0.417333	98.76	91.3226	3	56.489	0.0393333	2.558	5.658	0.149333	33.3713	0.756667	0.0113333	0.018	0.605667	0.0703333	99.727	91.3141	3	53.6177	0.0363333	2.98533	1.88967	0.0913333	16.5677	23.8503	0.210333	0.003	0.967667	0.0533333	100.273	93.9859	4	0.011	0.0863333	29.182	18.635
B277R546P1	710.57	Lherzolite	4	41.0828	0.018	0.0085	9.31	0.13375	48.1865	0.02025	0.01075	0.00425	0	0.4355	99.2103	90.2205	3	54.7597	0.05	4.92467	6.022	0.147	31.9517	0.759333	0.0333333	0.00433333	0.742667	0.0986667	99.4933	90.4373	3	52.906	0.183333	4.09033	1.77533	0.0733333	16.2787	23.5263	0.288	0.0116667	0.818333	0.064	100.015	94.2342	4	0.0125	0.0375	50.2917	12.9808
B282R558P1A	719.87	Lherzolite	5	40.8402	0.0106	0.001	9.5492	0.143	48.3308	0.0124	0.0084	0.011	0	0.4124	99.319	90.0213	7	55.3567	0.0318333	4.3305	6.163	0.157833	32.2863	0.856667	0.0236667	0.0045	0.5715	0.098	99.8805	90.3267	4	52.742	0.1475	4.55125	1.764	0.0845	16.0138	23.7315	0.26525	0	0.9105	0.03375	100.244	94.1797	4	0.0275	0.04375	50.4072	12.2615
B287R572P1	730.87	Lherzolite	5	41.076	0.0054	0.001	9.0946	0.1358	48.5746	0.0158	0.0118	0.0062	0.008	0.4258	99.355	90.4943	4	56.005	0.0195	3.1935	5.9415	0.1425	32.859	0.6975	0.008	0.00525	0.628	0.10675	99.6065	90.7899	4	53.2828	0.06475	3.26025	1.7885	0.0805	16.5837	23.7832	0.0865	0.00525	0.9865	0.048	99.97	94.2947	4	0.005	0.0736	36.5074	17.847
B290R579P6	739.27	Lherzolite	3	40.7343	0.019	0.008	9.29633	0.128	48.1567	0.00366667	0.00133333	0.014	0.007	0.436	98.8043	90.228	3	56.472	0.042	2.19367	6.11833	0.141333	33.0043	0.611667	0.0123333	0.00466667	0.564667	0.0723333	99.2373	90.5794	3	53.3367	0.051	2.24167	1.76867	0.0796667	16.67	24.3233	0.100333	0.0116667	0.789333	0.0446667	99.417	94.382	4	0.004	0.09975	25.113	22.172
B295R592P1	751.55	Lherzolite	3	40.8943	0	0.00633333	9.451	0.132667	48.044	0.008	0.00833333	0.008	0.00433333	0.419667	98.9767	90.0606	3	55.057	0.0383333	4.77333	5.986	0.148333	31.903	0.766	0.0133333	0.00466667	0.719333	0.0983333	99.5077	90.4759	3	51.995	0.167667	5.00033	1.79	0.099	15.6897	23.698	0.278667	0.005	0.965667	0.056	99.745	93.9844	4	0.01525	0.032	51.7463	12.2707
B299R601P1C	760.68	Lherzolite	3	40.9607	0	0.01	9.41033	0.131667	48.0697	0.013	0.00266667	0.0123333	0	0.419	99.0293	90.1039	3	55.0783	0.0233333	4.754	5.85467	0.148	32.0313	0.754667	0.00866667	0.00233333	0.758	0.0993333	99.5127	90.6993	5	52.2166	0.1052	5.0162	1.7338	0.0884	15.5728	23.6148	0.339	0.0084	1.053	0.041	99.7892	94.121	6	0.0025	0.0255	49.937	12.2688
B305R618P1	770.97	Lherzolite	3	41.988	0.00366667	0	9.52667	0.121667	49.1853	0.00233333	0.00366667	0.007	0.0476667	0.402	101.288	90.1985	3	53.8463	0.034	4.58267	5.984	0.124333	32.8367	0.738667	0.0136667	0.003	0.666	0.111333	98.9407	90.7244	3	50.8933	0.140333	5.229	2.09233	0.0946667	15.8973	25.0593	0.327333	0.002	1.07467	0.0533333	100.864	93.1237	3	0.00366667	0.0456667	50.4693	12.1847
B310R631P1	779.67	Lherzolite	2	42.1745	0.017	0.01	9.273	0.123	49.5715	0.0155	0.01	0.0085	0.008	0.4155	101.626	90.502	4	53.802	0.03125	4.71825	6.08775	0.11825	32.7553	0.804	0.0115	0.00075	0.729	0.096	99.154	90.5575	2	50.523	0.1155	5.711	2.822	0.1145	17.201	22.574	0.2665	0.0135	1.183	0.02	100.544	91.5715	3	0.013	0.0493333	49.125	12.6043
B314R641P2C	789.99	Harzburgite	4	41.0992	0	0.0095	8.5805	0.13975	48.5635	0.011	0.00525	0.0025	0.00875	0.4525	98.8725	90.9814	3	56.9183	0.038	1.45667	5.387	0.158	33.7187	0.630667	0	0.006	0.461	0.101667	98.876	91.7741	3	54.469	0.0206667	1.31567	1.48333	0.0813333	17.417	24.0483	0.097	0.007	0.557667	0.021	99.518	95.4398	4	0.0035	0.116	18.8025	21.9187
B318R649P3	799.16	Harzburgite	3	40.896	0.0236667	0.004	8.61933	0.131667	48.918	0.00966667	0.00866667	0.00566667	0.002	0.439667	99.0583	91.004	3	57.1737	0.0183333	1.508	5.70967	0.141667	33.874	0.420333	0.0106667	0.00333333	0.506	0.0933333	99.459	91.3605	3	54.3713	0.0343333	1.376	1.62933	0.074	17.4407	23.8923	0.103	0.00666667	0.561333	0.036	99.525	95.0198	5	0.0184	0.1174	18.7426	21.8962
B325R664P2	812.95	Lherzolite	4	40.9793	0.02675	0.0115	8.98575	0.141	48.6248	0.013	0.00175	0.00625	0.0095	0.4065	99.206	90.6062	5	55.4038	0.0332	4.4138	5.9524	0.1496	32.5758	0.6134	0.01	0.0042	0.757	0.113	100.026	90.7018	4	52.4487	0.12225	4.15275	1.8545	0.08875	16.257	23.7155	0.172	0.00575	1.032	0.06025	99.9095	93.9851	4	0.0035	0.05675	40.609	16.2157
B329R672P3A	821.89	Harzburgite	3	42.1823	0.01	0.00133333	8.36233	0.103333	50.4827	0.028	0.0123333	0.00333333	0.0476667	0.42	101.653	91.4969	3	55.9003	0.0343333	1.642	5.59133	0.138	34.555	0.723667	0	0.00166667	0.452	0.0993333	99.1377	91.6775	2	52.648	0.0545	1.964	1.9495	0.081	17.8205	25.219	0.2425	0.0435	0.8345	0.0305	100.888	94.2174	3	0.00366667	0.124333	22.2207	20.4763
B332R679P1	827.06	Harzburgite	4	41.3302	0.0045	0.00725	8.18725	0.11875	49.3648	0.01	0.00525	0.0055	0.002	0.45875	99.4943	91.4873	4	57.0397	0.02675	1.96025	5.3445	0.13	33.759	0.75925	0.00675	0.003	0.61975	0.10175	99.7508	91.8427	3	54.0377	0.0726667	2.16833	1.594	0.0813333	16.9233	23.7493	0.28	0	0.954	0.0443333	99.905	94.9809	4	0.01125	0.0895	23.021	20.247
B337R688P5	840.37	Harzburgite	4	41.1688	0.0015	0.012	8.48575	0.12675	49.1125	0.004	0.00875	0.0005	0	0.45375	99.3743	91.163	3	57.1207	0.011	1.86467	5.738	0.135	33.6693	0.679	0.0133333	0.0153333	0.570333	0.075	99.8917	91.2732	3	54.0437	0.0693333	2.10167	1.70567	0.0826667	17.0053	23.9503	0.251	0.00266667	0.921333	0.0483333	100.182	94.6726	4	0.0005	0.09725	22.423	21.154
B343R701P2	851.62	Dunite	3	42.3583	0.006	0.00933333	7.96967	0.137	50.4453	0.016	0.012	0.005	0	0.421	101.38	91.8582	3	56.2207	0.0276667	1.663	5.42433	0.151333	34.6403	0.761333	0.024	0.009	0.674	0.0946667	99.6903	91.9243	3	53.0223	0.0366667	2.00767	1.717	0.0793333	17.134	25.3677	0.311333	0.00466667	1.02133	0.0563333	100.758	94.6772	3	0.006	0.144667	17.4863	22.4453
B347R710P2	862.46	Harzburgite	4	42.2938	0.01225	0.00275	8.10275	0.1265	50.5255	0.01075	0.00675	0.001	0.01575	0.42775	101.525	91.7455	4	55.9693	0.029	1.74825	5.36275	0.13125	34.582	0.8695	0.011	0.003	0.52925	0.09675	99.332	91.9962	4	52.9857	0.06275	2.111	1.74175	0.07275	17.3543	25.3095	0.31275	0.00025	1.01875	0.062	101.031	94.6694	3	0.0276667	0.047	23.2153	19.6047
B352R716P1B-1	872.61	Harzburgite	4	41.316	0.0015	0.00375	7.6735	0.13	49.786	0.004	0.00275	0.00475	0.00225	0.4165	99.341	92.0411	3	57.437	0.021	1.29967	5.079	0.122333	34.2933	0.586	0.0216667	0.007	0.438	0.0736667	99.3787	92.3283	3	54.5757	0.0386667	1.668	1.46967	0.071	17.4017	23.9463	0.321	0	0.766	0.0633333	100.321	95.4761	5	0.0194	0.0976	21.9042	18.8506
B355R722P1	880.26	Dunite	6	41.2393	0.011	0.00666667	7.74533	0.123833	49.837	0.0296667	0.00466667	0.00566667	0.0155	0.455667	99.4743	91.9801																													10	0.0066	0.1547	17.292	21.9207
B360R731P4	889.81	Dunite	3	42.1747	0.00133333	0.00433333	7.424	0.124333	50.582	0.0123333	0.0123333	0.00266667	0.011	0.497	100.846	92.3921																													8	0.011375	0.157625	18.7784	20.1176
B364R743P2	900.62	Harzburgite	4	41.2392	0.0045	0.00675	8.0185	0.12425	49.5528	0.0125	0.0055	0.003	0.0105	0.451	99.4285	91.6771	7	57.4177	0.035	1.78843	5.14529	0.149714	34.022	0.814	0.0124286	0.00485714	0.579571	0.0994286	100.068	92.1789	3	54.527	0.0536667	1.925	1.54167	0.069	17.2773	23.5447	0.374667	0.00333333	0.807	0.054	100.177	95.2326	7	0.0198571	0.103857	23.1043	17.2553
B368R752P1B	908.58	Lherzolite	5	40.9048	0.0066	0.0002	8.9576	0.1368	49.8214	0.0044	0.0032	0.008	0.0072	0.419	100.269	90.8373	5	55.4864	0.054	3.7432	5.8188	0.1574	33.5688	0.5606	0.0116	0.004	0.4876	0.0986	99.991	91.137	5	52.2408	0.1456	4.4572	1.8084	0.082	16.4968	23.5128	0.2834	0.0038	0.8552	0.0468	99.9328	94.2062	4	0.0025	0.0491667	50.3082	12.4507
B374R767P1	921.06	Dunite	5	40.9868	0.0026	0.0166	8.1954	0.131	50.2836	0.0504	0.0024	0.0044	0.0036	0.438	100.115	91.6222																													4	0.00425	0.153	18.6083	23.49
B380R778P1	932.65	Lherzolite	4	40.8293	0.003	0.008	9.0435	0.1485	49.4843	0.01425	0.0105	0.012	0.003	0.441	99.9973	90.7004	4	55.0915	0.03375	4.13475	5.943	0.15	33.0303	0.687	0.03275	0.0015	0.608	0.101	99.8135	90.8312	3	52.5727	0.190333	3.873	2.02533	0.0966667	17.2217	23.0087	0.281	0.00566667	0.776667	0.0383333	100.09	93.8105	5	0.0106	0.0468	50.411	13.3214
B384R788P3	941.73	Lherzolite	3	40.7917	0.007	0.00633333	9.22667	0.135	48.5393	0.00633333	0	0.00333333	0.00766667	0.437333	99.1607	90.3633	3	54.764	0.0346667	5.117	5.99133	0.142333	32.3017	0.653333	0.0133333	0.00233333	0.825333	0.116333	99.9617	90.5748	3	51.921	0.186333	5.00967	1.727	0.0836667	15.7257	23.6167	0.269	0.00366667	1.08167	0.0636667	99.688	94.1963	3	0.00166667	0.0303333	51.8033	12.7517
B388R798P3	951.4	Lherzolite	4	41.0495	0.00275	0.021	9.159	0.13675	49.012	0.0175	0.00375	0.00575	0.00225	0.41725	99.8275	90.5108	3	55.1567	0.02	4.90467	6.02833	0.144	32.3767	0.676667	0.0176667	0.002	0.763333	0.0826667	100.173	90.542	4	52.474	0.14225	4.67575	1.64575	0.0775	15.9588	23.731	0.2975	0.00075	0.97475	0.046	100.024	94.5308	3	0.00366667	0.046	51.255	11.7853
B398R821P2A	971.45	Lherzolite	4	40.8375	0.00925	0.008	9.2145	0.13575	48.826	0.0085	0.011	0.00825	0.00075	0.431	99.4905	90.4259	3	54.944	0.0156667	4.947	5.797	0.136667	32.5673	0.624667	0.00866667	0.003	0.767	0.086	99.897	90.9204	3	51.9813	0.167	5.44733	1.80533	0.0803333	15.8087	23.4967	0.293	0.004	1.13733	0.0303333	100.251	93.9789	4	0.00475	0.056	51.5832	12.7462
B403R834P1A	981.06	Lherzolite	4	41.018	0.00325	0.00725	9.38525	0.16125	48.7908	0.00625	0.00075	0.003	0	0.43	99.8058	90.2594	4	55.0075	0.056	5.17075	5.80125	0.1445	32.4485	0.6495	0.01225	0.00275	0.76475	0.0925	100.15	90.8841	3	52.5633	0.181333	4.69867	1.638	0.0876667	15.9543	23.8847	0.289333	0.003	0.901667	0.0246667	100.227	94.5537	4	0.0155	0.04825	51.18	12.4628
B408R844P1	992.58	Lherzolite	3	40.946	0.006	0	9.044	0.141	48.7263	0.01	0.00233333	0.00933333	0.00366667	0.436667	99.3253	90.5689	3	55.2193	0.0293333	4.53167	5.93633	0.148667	32.6313	0.562	0.0173333	0.00933333	0.678	0.108	99.8713	90.7389	4	52.3848	0.148	4.79925	1.69875	0.0865	16.0393	23.6363	0.3235	0.00925	0.92525	0.06225	100.113	94.3913	3	0.019	0.0526667	53.23	12.015
B413R853P1	1002.57	Lherzolite	3	40.6947	0.00766667	0.0163333	9.325	0.149	48.5423	0.0163333	0.00266667	0.0133333	0.00366667	0.432	99.203	90.2711	4	55.5583	0.0315	3.70575	6.16175	0.15425	32.7602	0.61	0.018	0.0095	0.54225	0.08725	99.6388	90.455	3	52.459	0.173667	3.996	1.97933	0.091	16.4663	23.9703	0.0886667	0.00666667	0.690667	0.0416667	99.9633	93.6822	3	0.011	0.0546667	49.2933	14.9057
B418R864P1A	1011.51	Lherzolite	3	40.9507	0.00866667	0.00866667	9.23	0.149667	48.4617	0.00133333	0.0153333	0.0143333	0.00933333	0.423333	99.273	90.3462	4	54.7145	0.0395	5.00475	6.26225	0.15575	32.3717	0.58325	0.01825	0.013	0.75225	0.087	100.002	90.2095	4	51.8705	0.1575	5.332	1.85275	0.09225	15.6928	23.3878	0.2935	0.01275	1.065	0.06075	99.8175	93.7877	3	0.00766667	0.041	51.2227	13.4447
B422R870P3	1020.85	Lherzolite	3	40.8627	0	0.00933333	9.22433	0.137	48.6357	0.0183333	0.0176667	0.009	0.00733333	0.428667	99.35	90.3827	5	55.4858	0.026	4.2072	6.0796	0.146	32.6788	0.7134	0.0192	0.0074	0.5818	0.1102	100.055	90.549	3	52.227	0.123667	4.82	1.67867	0.0953333	15.957	23.7913	0.286333	0.0203333	0.982667	0.0433333	100.026	94.4269	4	0.01	0.0485	50.2338	12.6075
B426R877P1	1030.79	Lherzolite	4	41.0115	0.006	0.01175	9.47375	0.1345	48.7608	0.0045	0.00375	0.00275	0.0025	0.44325	99.855	90.1711	4	55.2218	0.04175	4.8035	6.00525	0.13925	32.5865	0.62375	0.01625	0.00275	0.70425	0.07875	100.224	90.6298	3	51.852	0.195667	5.67433	1.88033	0.103667	15.8643	23.197	0.327667	0.00666667	1.14867	0.052	100.302	93.765	6	0.0251667	0.0358333	52.4248	12.6713
B430R883P3	1040.65	Lherzolite	3	42.127	0.009	0	8.952	0.115667	49.6017	0.0116667	0.00733333	0.002	0.0263333	0.460667	101.313	90.8056	3	54.8347	0.0326667	2.87567	5.89733	0.144333	33.432	1.103	0.004	0.006	0.442	0.0753333	98.847	90.9948	3	52.1737	0.103333	3.00867	2.06967	0.0766667	17.125	24.6897	0.102667	0.000666667	0.648333	0.0683333	100.067	93.6501	3	0.00333333	0.0763333	36.0983	18.4067
B434R887P6	1049.62	Lherzolite	3	41.1247	0.00533333	0.0326667	8.871	0.131667	49.0697	0.008	0.019	0.007	0.000333333	0.414333	99.6837	90.7915	4	55.9462	0.03675	3.342	5.89325	0.15625	33.4858	0.54	0.01225	0.0055	0.58675	0.09975	100.105	91.0136	3	53.2383	0.0943333	3.211	1.80667	0.0926667	16.9173	23.9203	0.0703333	0.0113333	0.821667	0.0436667	100.228	94.3472	4	0.01575	0.08325	36.5635	18.8263
B438R892P5B	1060.62	Lherzolite	5	40.886	0.0068	0.0102	8.9438	0.1332	49.8964	0.0052	0.0048	0.0074	0.0076	0.4414	100.343	90.8626	5	55.1826	0.0516	4.0852	5.6074	0.1492	33.375	0.6526	0.0084	0.008	0.5768	0.1078	99.8046	91.386	4	52.2165	0.14425	4.33325	1.9725	0.088	16.539	23.8285	0.11625	0.002	0.8075	0.04325	100.091	93.7286	4	0.013	0.051	48.7145	13.7087
B443R900P4	1070.18	Lherzolite	3	40.8577	0.0176667	0.0136667	9.1	0.138333	49.8713	0.014	0.0243333	0	0.00366667	0.399333	100.44	90.7136	3	55.0613	0.0453333	4.06767	6.03333	0.158333	33.3077	0.644	0.016	0.015	0.558333	0.074	99.981	90.775	3	52.0977	0.151667	4.603	1.81433	0.101667	16.2877	23.6827	0.26	0.001	0.921	0.043	99.9637	94.1181	5	0.0028	0.035	50.2446	12.096
B448R909P2B	1081.51	Harzburgite	3	40.829	0	0.011	9.06433	0.128333	49.903	0.0116667	0.00166667	0.00433333	0.0103333	0.402667	100.366	90.7519	3	55.0533	0.0683333	4.08767	5.82833	0.158	33.3387	0.571333	0.018	0.00633333	0.611667	0.0823333	99.824	91.068	3	51.812	0.162667	4.93967	1.85067	0.079	16.167	23.5903	0.327333	0.00233333	1.05267	0.042	100.026	93.9653	5	0.0052	0.0572	48.9454	12.87
B465R934P1	1121.28	Lherzolite	3	41.092	0	0.001	8.832	0.147333	49.967	0.00933333	0.008	0.00233333	0.0166667	0.473667	100.549	90.9781	3	55.1313	0.0206667	4.21767	6.01333	0.158667	33.5543	0.474	0.00633333	0.003	0.632333	0.103667	100.315	90.8642	3	52.7183	0.125	4.04833	1.95967	0.0733333	16.7323	23.87	0.088	0.00533333	0.789	0.0316667	100.441	93.8344	4	0.01775	0.037	49.375	13.6458
B469R944P5	1133.47	Dunite	4	40.8688	0.003	0.02825	8.856	0.13975	49.8893	0.01475	0.00875	0	0.00725	0.41125	100.227	90.943															4	53.1365	0.086	3.04925	1.91225	0.07475	17.083	23.7985	0.14875	0.02025	0.87225	0.04975	100.231	94.091	5	0.0116	0.1094	31.4604	18.7312
B474R954P2-1	1143.25	Lherzolite	3	41.795	0.00433333	0.013	9.46533	0.134	49.588	0.0136667	0.00966667	0	0.0136667	0.419333	101.456	90.327	3	54.0323	0.0423333	4.187	6.23333	0.177667	33.0367	0.797333	0.005	0.00566667	0.626333	0.104333	99.248	90.4278	3	50.7143	0.157	4.96233	2.30367	0.0706667	15.9437	25.1913	0.304667	0.007	0.959333	0.0413333	100.655	92.5016	3	0	0.0306667	50.0367	13.2747
B477R960P2A	1151.51	Harzburgite	4	41.0112	0.0045	0.012	9.14175	0.1305	49.8575	0.021	0.009	0.0065	0.0025	0.46425	100.661	90.6726	3	56.4467	0.044	2.78667	5.767	0.140667	33.9653	0.722333	0.0116667	0.00666667	0.519333	0.0873333	100.498	91.3027	9	53.2069	0.0963333	3.189	1.76289	0.0761111	16.8783	23.6356	0.242444	0.0115556	0.790222	0.0578889	99.9472	94.4646	6	0.013	0.0735	36.4115	17.0138
B479R963P1A	1155.08	Lherzolite	3	41.9357	0	0	9.60633	0.153667	49.125	0.021	0.008	0.00366667	0.011	0.423667	101.288	90.1137	2	53.836	0.0455	4.497	6.259	0.11	32.536	0.6525	0	0	0.604	0.1045	98.6445	90.2587	3	51.9927	0.156667	4.19133	2.433	0.105667	16.6633	24.6073	0.297	0.005	0.779667	0.0276667	101.259	92.4287	3	0.002	0.056	48.482	14.07
B479R964P1	1155.78	Lherzolite	3	41.8133	0.00833333	0.00566667	9.54867	0.139667	49.0153	0.0103333	0.009	0.0106667	0.011	0.413	100.985	90.1474	2	53.959	0.0455	4.5675	6.147	0.146	32.682	0.575	0.052	0.0165	0.651	0.071	98.9125	90.4551	2	51.209	0.1895	4.556	2.0955	0.0955	16.1515	25.3445	0.2965	0.0015	0.903	0.0535	100.896	93.215	3	0.0226667	0.022	49.106	14.2523
B480R965P1	1156.28	Lherzolite	3	41.836	0.012	0.0246667	9.62633	0.155667	49.1677	0.004	0.025	0.008	0.0436667	0.432333	101.335	90.1029	3	53.82	0.022	4.47433	6.12967	0.152333	32.5103	0.612667	0.0506667	0.0166667	0.653333	0.092	98.534	90.4339	3	50.5433	0.180333	5.249	2.31933	0.089	15.6713	24.9683	0.303667	0.0203333	1.138	0.0416667	100.524	92.3334	3	0.088	0.0196667	49.4843	14.1967
B480R966P2	1157.21	Lherzolite	3	42.0063	0.00733333	0.00133333	9.47633	0.129	49.3323	0.00933333	0.00466667	0.005	0.0136667	0.450667	101.436	90.2715	3	53.7037	0.0286667	4.67633	6.28833	0.171	32.4063	0.786	0.0153333	0.0116667	0.675333	0.104	98.8667	90.1822	2	50.9135	0.172	4.943	2.3475	0.0855	15.9545	25.1035	0.289	0.0005	1.1185	0.047	100.975	92.3746	3	0.015	0.0313333	48.8277	14.283
B480R967P2	1158.44	Lherzolite	3	42.378	0	0.006	9.72133	0.146333	49.4887	0.00966667	0.00866667	0.004	0.012	0.402	102.177	90.0734	2	53.9825	0.052	4.533	6.2235	0.112	32.986	0.572	0.011	0.005	0.5665	0.076	99.1195	90.4282	3	51.1227	0.168	4.83733	2.27133	0.0703333	16.0943	25.0767	0.273333	0.000333333	1.01633	0.0346667	100.965	92.6633	3	0.0156667	0.0323333	48.3303	13.8783
B481R968P1	1159.24	Dunite	7	41.8859	0.00742857	0.00471429	9.04343	0.138143	49.296	0.0125714	0.0217143	0.00685714	0.0134286	0.439714	100.87	90.6683	5	53.4598	0.0576	4.6352	5.7264	0.1502	31.8652	1.926	0.1336	0.028	0.6272	0.1002	98.7094	90.8413	6	50.8428	0.142333	4.817	2.33817	0.0861667	16.3282	24.207	0.279833	0.00616667	0.862833	0.0488333	99.9593	92.5636	6	0.007	0.0265	49.2218	13.2287
B482R969P1	1160.65	Dunite	8	41.378	0.011125	0.008375	9.3155	0.118625	49.0695	0.05325	0.001625	0.004	0.016375	0.39875	100.375	90.3744	7	54.8099	0.0495714	4.02414	6.05414	0.149571	32.2389	1.41343	0.0275714	0.004	0.626143	0.0781429	99.4754	90.4686	9	52.146	0.173333	4.34689	2.26244	0.0838889	16.1022	23.5623	0.341222	0.0104444	0.904111	0.0551111	99.988	92.6932	9	0.0215556	0.0565556	44.1959	15.1507
B482/483R970	1162.18	Dunite	5	40.9454	0.003	0.0108	9.0508	0.1468	49.6264	0.058	0.0146	0.0016	0.0072	0.4188	100.283	90.7178															3	52.5757	0.133333	4.23967	1.91433	0.0716667	16.5743	23.659	0.400667	0.008	0.721333	0.036	100.334	93.9144	3	0.00166667	0.094	44.8593	15.379
B483R971P2	1164.18	Dunite	2	41.027	0	0.012	8.678	0.131	48.4805	0.079	0.0005	0.013	0.0165	0.381	98.8185	90.874															3	53.056	0.193	3.493	2.17767	0.05	15.992	23.2033	0.288667	0	0.685	0.0233333	99.162	92.9026	4	0.0205	0.09175	41.4915	17.8107
B484R972P1-1	1164.28	Dunite	5	41.5138	0	0.0002	9.2962	0.1556	49.13	0.1332	0.0064	0.0042	0.0058	0.4066	100.652	90.4032															7	51.4069	0.182143	4.29157	2.44957	0.0385714	15.4323	24.4176	0.355	0.00214286	0.819714	0.028	99.4234	91.8229	7	0.0127143	0.0557143	39.0746	21.7114
B484R973P1	1166.03	Lherzolite	3	41.7997	0	0.00766667	9.24033	0.123	49.3687	0.0326667	0.0213333	0.0183333	0.00533333	0.441667	101.059	90.4971	2	53.271	0.0555	4.8985	6.082	0.145	31.81	1.2045	0.0325	0.0155	0.675	0.084	98.2735	90.3124	3	50.8633	0.141	4.68167	2.51367	0.113667	16.499	23.8763	0.288667	0.028	0.838333	0.0463333	99.89	92.1256	3	0.00833333	0.0216667	48.5197	13.42
B486R976P1B	1169.33	Lherzolite	3	41.0467	0.006	0.0116667	8.859	0.145333	50.045	0.0226667	0	0	0.00833333	0.427	100.572	90.9658	3	54.891	0.033	4.95	5.88333	0.139	33.1867	0.731667	0.0193333	0.009	0.809667	0.102333	100.755	90.9538	4	52.0913	0.159	5.202	1.82375	0.08825	16.358	23.5498	0.2305	0.00475	1.02225	0.06375	100.593	94.1133	9	0.00777778	0.0572222	49.6477	12.1184
B486R976P1B-2	1169.33	Lherzolite	7	41.2734	0.00785714	0	8.85329	0.125857	48.749	0.00957143	0.000142857	0.00528571	0.017	0.398286	99.4397	90.7533	3	53.4467	0.052	4.32	5.30733	0.130333	31.0123	3.58233	0.03	0	0.737667	0.0936667	98.7123	91.2398	3	50.5987	0.096	4.898	2.62533	0.0966667	17.1213	23.1003	0.225333	0.00333333	0.908333	0.0493333	99.7227	92.0788	3	0.0256667	0.0323333	48.6203	12.634
B487R977P1	1171.78	Lherzolite	3	41.196	0	0.0126667	8.7	0.147667	48.844	0.00666667	0.021	0.00933333	0.00833333	0.402667	99.3483	90.9149	3	52.766	0.0406667	4.51633	5.553	0.139333	31.5617	1.813	0.0433333	0.0133333	0.747	0.094	97.2877	91.016	3	49.6213	0.112333	5.371	2.13733	0.079	15.7613	23.726	0.272	0.002	1.13367	0.0423333	98.2583	92.93	3	0.016	0.0276667	46.645	12.826
B487R978P1	1172.08	Lherzolite	3	41.862	0	0.003	9.361	0.145	49.1793	0.013	0.0136667	0.0113333	0.015	0.42	101.023	90.3515	3	54.043	0.0296667	4.44933	5.81533	0.113	32.1553	2.176	0.0603333	0.014	0.748	0.109667	99.7137	90.7883	3	50.633	0.116	4.97467	2.887	0.128	17.5163	22.4413	0.252333	0.003	1.098	0.044	100.094	91.5359	3	0.014	0.032	47.2123	13.5597
B488R979P1	1173.74	Lherzolite	6	41.5063	0	0.0015	9.51617	0.151167	49.1147	0.014	0.0035	0.00566667	0.015	0.407833	100.736	90.1956	3	53.7937	0.0466667	4.42533	6.044	0.141	32.6013	1.24567	0.0453333	0.017	0.770667	0.118	99.2487	90.5789	3	51.1763	0.108	4.14867	2.38033	0.0916667	16.8497	24.7527	0.263333	0.00666667	0.826333	0.0353333	100.639	92.6564	4	0.0115	0.022	47.9602	13.7225
B488R980P1	1174.51	Lherzolite	3	41.898	0.00866667	0.004	9.45467	0.155667	49.1003	0.015	0.007	0.00833333	0.018	0.439	101.109	90.2502	3	53.9907	0.0513333	4.36767	5.95933	0.124667	32.581	1.40733	0.039	0.0126667	0.684333	0.112333	99.3303	90.6933	3	51.1427	0.138333	4.54333	2.16867	0.0973333	16.49	24.7153	0.263	0.0103333	1.08933	0.0253333	100.684	93.1287	4	0.0095	0.02025	46.6035	13.2145
B489R981P1	1175.18	Lherzolite	1	41.724	0	0	9.715	0.079	49.874	0.003	0	0.002	0	0.424	101.821	90.1483	4	54.0703	0.0305	4.20375	6.0935	0.14475	32.7308	1.262	0.0185	0.00675	0.71825	0.09675	99.3757	90.543	3	50.855	0.116	4.702	2.14433	0.0946667	16.104	25.2903	0.204	0.015	1.06033	0.011	100.597	93.0489	4	0.034	0.0285	46.7672	13.117
B489R981P2	1175.38	Lherzolite	3	40.324	0.000333333	0	8.98267	0.0863333	49.1633	0.0206667	0.00266667	0.001	0.00633333	0.308333	98.8957	90.7024	5	53.9076	0.0452	4.2072	5.8066	0.1218	31.9254	1.765	0.0128	0.0036	0.918	0.0604	98.7736	90.7408	5	50.9534	0.1252	4.6258	2.2342	0.085	16.2046	24.1962	0.1832	0.004	1.1694	0.0378	99.8188	92.8202	5	0.0196	0.0434	43.5716	13.9512
B489R981P3	1175.58	Lherzolite	3	45.2477	0.0233333	1.413	7.87233	0.089	43.4547	1.08167	0.0116667	0.0103333	0.240333	0.255667	99.6997	90.774	5	53.8332	0.032	4.5578	6.1278	0.1342	32.1968	1.123	0.0202	0.0054	0.9174	0.0756	99.0234	90.3524	4	50.6013	0.09875	4.97375	2.35125	0.0915	16.0807	24.061	0.18825	0.024	1.301	0.0325	99.804	92.4188	5	0.016	0.0438	43.8602	13.3244
B489R982P1	1175.82	Lherzolite	5	40.355	0.0006	0.0078	9.1438	0.113	49.2324	0.0182	0.0016	0.0042	0.0092	0.3256	99.2114	90.5634	4	54.175	0.04225	3.96375	5.99375	0.13	32.5995	1.0435	0.01725	0.00275	0.80575	0.069	98.8425	90.6494	5	50.6702	0.111	4.8608	2.308	0.0662	16.1788	24.0446	0.1706	0.0002	1.2218	0.0438	99.676	92.5897	5	0.0152	0.041	44.002	13.8344
B489R982P2	1176.13	Lherzolite	3	40.4757	0.00233333	0.00533333	8.91267	0.113333	49.292	0.0236667	0.00366667	0.005	0.0126667	0.354333	99.2007	90.7901	5	54.1076	0.0338	3.8174	5.8546	0.1232	32.0844	1.6884	0.0206	0.0026	0.7662	0.0402	98.539	90.7133	5	50.6408	0.1112	4.7434	2.2252	0.0886	15.982	24.2746	0.1562	0.0048	1.2574	0.024	99.5082	92.7546	5	0.0118	0.0458	43.3274	14.0944
B489R982P3	1176.28	Lherzolite	5	40.2238	0.0018	0.0096	9.2476	0.121	49.081	0.0244	0.0046	0.0018	0.0028	0.3904	99.1088	90.4399	5	54.2458	0.0396	4.0088	5.887	0.1396	32.324	1.5488	0.006	0.004	0.8078	0.0718	99.0832	90.7295	4	50.5725	0.1025	5.11225	2.3685	0.0845	16.015	24.2943	0.16225	0.00275	1.304	0.0425	100.061	92.3385	3	0.0266667	0.0373333	44.1377	13.2253
B489R982P4	1176.72	Lherzolite	3	42.142	0.001	0.00533333	9.26	0.152	49.757	0.00966667	0.00766667	0.00666667	0.0136667	0.430667	101.786	90.5461	2	53.959	0.047	4.3335	5.9885	0.147	32.963	0.822	0.0305	0.004	0.854	0.0915	99.24	90.7503	3	50.8987	0.105333	5.04833	2.387	0.101333	16.8903	24.115	0.173667	0.006	1.19033	0.0436667	100.96	92.6538	3	0.0176667	0.0496667	48.1503	14.213
B489R982P4.5	1177.03	Harzburgite	5	40.2644	0.0008	0	9.2146	0.1172	49.447	0.0232	0.0012	0.003	0.0002	0.3778	99.4494	90.5346	5	54.4134	0.0318	3.7042	5.937	0.131	32.3876	1.3924	0.0268	0.007	0.7944	0.0818	98.9074	90.6747	5	50.7746	0.1052	4.9448	2.392	0.0862	16.2476	23.8452	0.1426	0.0028	1.2688	0.0384	99.8482	92.3706	5	0.0136	0.0292	43.6846	13.5344
B489R982P5	1177.34	Harzburgite	5	40.396	0.007	0.003	9.062	0.1152	49.2194	0.026	0.0034	0.0024	0.0052	0.3746	99.2142	90.6377	6	54.1932	0.0338333	3.992	6.22233	0.1315	32.6647	1.08167	0.0131667	0.005	0.817333	0.0776667	99.2323	90.3447	4	51.1025	0.0915	4.6955	2.4695	0.08675	17.0947	22.8268	0.12925	0.0025	1.2365	0.02675	99.7623	92.503	5	0.0048	0.049	43.9842	13.1758
B489R982P6	1177.78	Harzburgite	4	40.3103	0.0045	0.0015	9.05825	0.11025	49.3567	0.027	0.00575	0	0.00775	0.38225	99.2643	90.6648	4	54.2485	0.025	3.8625	5.766	0.12825	32.638	1.22925	0.0045	0.0025	0.7185	0.09275	98.7157	90.9823	2	50.607	0.0905	4.82	2.2995	0.0735	15.966	24.147	0.1195	0.0035	1.2555	0.028	99.41	92.5239	5	0.0138	0.0324	43.5886	13.7766
B490R983P1	1177.96	Harzburgite	3	41.9487	0.009	0.00266667	9.21933	0.132667	49.4917	0.0356667	0.0116667	0.006	0.00133333	0.444	101.303	90.538	2	54.1185	0.026	4.52	5.834	0.1255	32.637	1.3125	0.022	0	0.6965	0.11	99.402	90.8854	3	50.4773	0.121667	5.075	2.323	0.103333	16.42	24.7637	0.162333	0.002	1.218	0.055	100.721	92.6465	3	0.013	0.0216667	47.1203	13.294
B490R983P2	1178.14	Harzburgite	3	41.1393	0	0.0163333	9.27133	0.120667	49.1457	0.0193333	0.00333333	0.004	0	0.41	100.13	90.4291	3	55.5363	0.0246667	4.12967	5.90933	0.147	32.6133	1.135	0	0	0.696333	0.097	100.289	90.7725	2	52.285	0.075	4.4615	2.2775	0.1005	16.3815	23.001	0.113	0	1.0695	0.056	99.8205	92.7644	4	0.0275	0.06025	42.9473	14.2007
B490R983P3	1178.32	Harzburgite	3	41.1633	0.005	0.000333333	9.15333	0.148667	49.5607	0.016	0.004	0.00466667	0.027	0.428333	100.511	90.6112	2	55.8375	0.0425	3.9025	5.7835	0.151	32.776	1.285	0.0015	0.0055	0.7565	0.1245	100.666	90.9921	3	53.09	0.0963333	3.88433	2.35	0.107667	17.2147	21.7193	0.097	0.00633333	0.867667	0.0526667	99.486	92.8861	3	0.0236667	0.0196667	42.0417	13.642
B490R983P4	1178.5	Harzburgite	3	41.123	0.006	0.00766667	9.265	0.133667	49.33	0.00766667	0.004	0.005	0.023	0.414	100.319	90.4674	3	55.4757	0.0196667	3.84833	5.746	0.154333	32.364	1.44567	0.008	0.00333333	0.694667	0.0823333	99.842	90.9416	3	52.0903	0.093	4.77567	2.325	0.086	16.3943	21.7697	0.104667	0	1.04767	0.055	98.7413	92.63	3	0.0106667	0.016	44.0117	14.3633
B490R983P5	1178.68	Harzburgite	3	41.159	0	0.000333333	9.233	0.153667	49.5803	0.024	0	0.00566667	0.0163333	0.397333	100.57	90.5406	2	55.8895	0.0365	3.9555	5.964	0.113	33.0945	0.8035	0.005	0.0035	0.661	0.0995	100.626	90.818	3	52.4637	0.092	4.31833	2.23433	0.0916667	16.3113	22.3087	0.129333	0.00166667	0.888	0.0606667	98.8997	92.8634	3	0.0246667	0.0416667	42.9497	13.5833
B490R983P6	1178.86	Harzburgite	3	41.2313	0	0.00666667	9.129	0.135667	49.71	0.0206667	0	0.00866667	0.00533333	0.429333	100.677	90.6593	3	55.8783	0.0143333	3.478	5.8	0.145333	32.9483	1.25267	0.007	0.00633333	0.598333	0.0966667	100.225	91.0117	3	52.2833	0.085	4.31633	2.23833	0.0946667	16.27	22.322	0.126333	0.00666667	1.00033	0.042	98.785	92.8347	3	0.0113333	0.0403333	42.88	14.3497
B490R983P7	1179.04	Harzburgite	3	41.7367	0.00266667	0	9.008	0.115	49.8157	0.0186667	0	0.005	0.011	0.407333	101.12	90.7895	3	55.7153	0.01	4.071	5.951	0.141	32.6983	1.072	0.0133333	0	0.748333	0.108	100.528	90.7354	2	51.8495	0.08	5.0405	2.382	0.094	15.92	22.1015	0.0985	0.0025	1.1905	0.0545	98.8135	92.2558	3	0.0163333	0.0346667	43.997	13.9723
B490R983P8	1179.22	Harzburgite	3	41.2257	0.00733333	0.00333333	9.34767	0.117333	49.3867	0.0126667	0	0.00866667	0	0.417	100.526	90.4005	2	56.149	0.028	3.5235	5.9405	0.1625	33.0485	1.101	0.0035	0.0075	0.6255	0.0945	100.684	90.8393	3	52.1103	0.0646667	4.75267	2.24733	0.0853333	15.989	22.3047	0.134	0.00933333	1.19333	0.0413333	98.932	92.6908	3	0.0126667	0.0446667	43.4213	14.2387
B490R983P9	1179.4	Harzburgite	3	41.3977	0.012	0	9.13233	0.116667	49.674	0.0256667	0.002	0.00266667	0	0.389667	100.753	90.6501	2	55.8745	0.0155	3.7555	5.832	0.1565	32.9385	1.3005	0.0025	0.008	0.6395	0.0985	100.621	90.9641	3	52.521	0.0496667	4.28	2.56267	0.0973333	16.9437	21.0513	0.138333	0.012	1.02167	0.055	98.7327	92.1783	3	0.0393333	0.038	42.4613	13.936
B490R983P10	1179.58	Harzburgite	3	41.3243	0.005	0	9.08433	0.133	49.4433	0.006	0	0.005	0.00266667	0.384	100.388	90.6553	3	55.9673	0.003	3.57367	5.57767	0.128667	32.1687	2.09467	0.022	0	0.701	0.0926667	100.329	91.1348	3	53.2693	0.0946667	3.246	2.12133	0.0783333	16.7417	22.8133	0.110667	0	0.854667	0.0646667	99.3947	93.363	3	0.00566667	0.0586667	42.7547	13.9427
B491R984P1	1179.75	Harzburgite	3	42.1153	0	0.012	9.16267	0.158667	47.9753	0.028	0.0156667	0.011	0.0243333	0.430333	99.9333	90.322	3	55.5	0.03	3.67467	5.71167	0.144333	32.6883	1.66667	0.017	0.007	0.678667	0.0983333	100.217	91.0722	3	52.3143	0.0466667	4.437	2.40633	0.069	16.67	22.087	0.159	0	1.084	0.0513333	99.3247	92.5082	3	0.0213333	0.0113333	42.036	14.65
B491R984P2	1179.89	Harzburgite	3	40.983	0.016	0.00833333	9.21167	0.135333	49.4043	0.0116667	0.007	0	0.00266667	0.424	100.204	90.53	3	56.1833	0.00833333	2.97533	5.768	0.124	32.845	1.632	0.016	0.000666667	0.573333	0.084	100.21	91.0312	2	52.9255	0.0765	4.134	2.5855	0.0745	17.4535	20.7245	0.137	0	1.033	0.0645	99.2085	92.3268	8	0.015375	0.0405	40.0676	14.1186
B491R984P3A	1180.11	Harzburgite	3	41.0217	0.00266667	0	9.169	0.154333	49.7327	0.0233333	0.009	0.004	0.0233333	0.378333	100.518	90.6261	3	55.7753	0.0336667	3.59267	5.75933	0.158333	32.797	1.677	0.0166667	0.00733333	0.703333	0.0903333	100.611	91.0316	3	52.6873	0.0766667	4.41	2.26667	0.0883333	16.4177	21.8633	0.194	0.007	1.12267	0.0526667	99.1863	92.8111	3	0.00966667	0.0356667	39.8453	14.1607
B491R984P3B	1180.26	Harzburgite	4	41.3182	0.00175	0.0015	9.10275	0.1545	49.7207	0.02	0	0.01325	0.005	0.38125	100.719	90.6855	2	56.0795	0.019	3.3285	5.6245	0.1405	32.5395	2.0425	0.022	0.005	0.696	0.092	100.589	91.1598	4	52.2398	0.05525	4.48475	2.375	0.09125	16.44	21.697	0.1755	0	1.1845	0.0645	98.8075	92.5027	2	0.013	0.04	40.217	14.6665
B491R984P3C-1	1180.36	Harzburgite	3	42.1187	0.01	0.005	8.967	0.126	49.7153	0.0323333	0.0106667	0.00266667	0.004	0.369667	101.361	90.8107	3	54.278	0.0286667	3.93533	5.81467	0.143	33.0757	1.071	0.006	0.00266667	0.888	0.0963333	99.3393	91.0226	5	52.2482	0.06	3.9172	2.2166	0.0926	16.7552	22.963	0.1856	0.0052	0.9494	0.0416	99.4346	93.0908	8	0.014	0.032	39.8167	14.2801
B491R984P4B	1180.65	Harzburgite	5	41.0724	0.0028	0.0058	8.9262	0.096	49.6974	0.0218	0.0034	0.0016	0.0096	0.3432	100.18	90.8457	5	54.5532	0.0232	3.4642	6.031	0.1348	32.7412	1.0438	0.0094	0.0034	0.8514	0.0942	98.9498	90.6337	5	50.9686	0.0678	4.1512	2.1842	0.0818	16.2474	24.2636	0.1322	0.0012	1.4046	0.0342	99.5368	92.9868	5	0.016	0.0352	38.2464	14.164
B491R984P5A	1181	Harzburgite	5	41.1416	0.0012	0	8.8	0.1	49.7198	0.0278	0.0046	0.0036	0.0004	0.3694	100.168	90.9672	6	54.2243	0.0293333	3.48567	5.82267	0.13	31.7688	2.06717	0.0108333	0.00583333	0.8715	0.0965	98.5127	90.6761	4	51.0838	0.05575	3.999	2.313	0.07675	16.3457	24.2082	0.15275	0.00825	1.25825	0.0425	99.544	92.6451	5	0.027	0.0508	38.1428	15.3556
B491R984P5B	1181.23	Harzburgite	5	40.9348	0.005	0.0044	8.8706	0.1152	49.5676	0.0222	0.0038	0.0014	0.0058	0.3424	99.8732	90.8759	4	54.452	0.024	3.423	5.8395	0.1235	32.6875	1.10075	0.0065	0.00225	0.8935	0.08225	98.6347	90.8904	5	51.1426	0.0582	4.1532	2.3106	0.086	16.3812	24.114	0.1294	0.0006	1.419	0.0342	99.829	92.6669	5	0.0186	0.0364	37.8582	14.6484
B491R985P1	1181.71	Harzburgite	5	41.0864	0	0.0044	8.7548	0.1124	49.7072	0.031	0.0014	0.0026	0.0034	0.3508	100.054	91.0073	5	54.4138	0.026	3.4346	5.9422	0.1388	32.5984	1.1748	0.0116	0.0042	0.9034	0.0922	98.74	90.7221	5	51.157	0.069	4.3136	2.6044	0.0942	17.1216	22.4196	0.2722	0.007	1.4864	0.0498	99.5948	92.1371	5	0.0276	0.0486	38.8268	14.4612
B491R985P2C	1182.06	Harzburgite	5	40.768	0.0036	0.0008	8.8172	0.1022	49.9852	0.0288	0	0.0016	0.0008	0.4104	100.119	90.9948	5	55.5282	0.0214	3.1958	5.6834	0.1194	32.7804	2.004	0.01	0.001	0.8114	0.0826	100.238	91.1353	5	52.2264	0.0592	4.2306	2.6424	0.0896	17.7674	22.228	0.0992	0.0026	1.4276	0.0412	100.814	92.2988	4	0.02475	0.04225	38.1202	15.203
B491R985P4	1182.29	Harzburgite	5	40.9058	0.0018	0.0052	8.8148	0.124	49.8404	0.0198	0.0008	0.001	0.0066	0.4006	100.121	90.9733	5	55.7014	0.0246	3.3052	5.7548	0.1262	33.2252	1.2562	0.008	0.0014	0.9	0.0942	100.397	91.1433	5	52.4702	0.0662	3.6848	2.1046	0.093	16.8108	24.4184	0.1238	0.0026	1.2192	0.0332	101.027	93.4372	5	0.0322	0.0466	37.9612	15.5146
B492R985P6	1182.64	Harzburgite	3	42.291	0.005	0	8.804	0.099	49.651	0.022	0.005	0.00166667	0.04	0.400667	101.319	90.952	3	55.0103	0.0146667	3.076	5.69433	0.156	33.4557	1.11333	0	0.00633333	0.747667	0.104333	99.3787	91.2833	2	51.571	0.0245	3.6615	2.182	0.0985	16.9455	24.9945	0.156	0.0125	1.123	0.0795	100.849	93.2626	3	0.053	0.044	35.9	14.7853
B492R985P7	1182.82	Harzburgite	5	40.7408	0.0018	0.0046	8.8162	0.126	49.8348	0.0358	0.0078	0.0048	0.0022	0.3944	99.9692	90.971	5	55.651	0.0272	2.9546	5.7978	0.1354	33.0404	1.5382	0.0094	0.0074	0.9028	0.0906	100.155	91.0376	5	52.6982	0.045	3.4424	2.1938	0.097	16.963	23.8482	0.143	0.009	1.2782	0.0384	100.756	93.2351	5	0.0056	0.0498	32.8432	15.3256
B492R985P8	1183.21	Harzburgite	5	40.9376	0.0002	0.0012	8.7128	0.1296	50.0904	0.0342	0.0032	0.0006	0.0042	0.3826	100.297	91.109	5	55.9832	0.0166	2.5524	5.7758	0.1386	33.5292	1.2792	0.0226	0.0064	0.8086	0.052	100.165	91.1873	5	53.4266	0.0582	2.509	2.0458	0.0768	17.3014	24.1544	0.1584	0.0022	1.069	0.037	100.839	93.7788	5	0.0194	0.0656	31.0144	15.5078
B492R985P9	1183.4	Harzburgite	5	41.1912	0.001	0.0012	8.713	0.1174	49.9406	0.0246	0.0024	0.0016	0.0162	0.376	100.385	91.0845	3	56.252	0.0256667	2.65967	5.49833	0.139	33.3233	1.42233	0.0206667	0.002	0.736333	0.059	100.138	91.5273	4	53.0803	0.058	3.34125	2.1205	0.09675	17.1268	24.1795	0.15775	0.00075	1.36825	0.02125	101.551	93.5049	5	0.0146	0.0404	34.3424	15.6554
B492R985P10	1183.68	Harzburgite	5	41.4464	0.0022	0.0056	8.752	0.119	50.1966	0.0306	0.0068	0.001	0.0114	0.4	100.972	91.0898	4	56.6992	0.022	2.48675	5.8325	0.1225	33.8498	1.2625	0.0065	0.00025	0.74325	0.063	101.088	91.1853	5	53.2312	0.0552	2.9478	2.062	0.0658	17.111	24.4824	0.143	0.0024	1.0872	0.017	101.205	93.6673	5	0.0042	0.0534	32.7114	15.0066
B492R986P1	1183.88	Harzburgite	3	42.3347	0	0.009	8.80767	0.130667	50.376	0.0166667	0.00866667	0.00566667	0.00133333	0.442	102.132	91.0672	2	55.4175	0.01	2.576	5.5675	0.1525	33.754	0.882	0.0125	0.001	0.5205	0.0615	98.955	91.53	6	52.117	0.0565	3.37717	2.18383	0.0893333	16.775	23.7655	0.178833	0.00483333	1.10233	0.0501667	99.7005	93.1934	6	0.0398333	0.0581667	33.266	14.7627
B492R986P2	1184.09	Harzburgite	5	41.3204	0.0022	0.0108	8.624	0.1112	50.2672	0.0352	0.0014	0.0002	0.017	0.3898	100.779	91.2199	4	56.2775	0.0235	2.8855	5.74675	0.14175	33.0902	1.0745	0.01875	0.00275	0.89275	0.07625	100.23	91.1217	4	52.7018	0.0535	3.51575	2.1565	0.059	16.8837	24.267	0.15075	0.00175	1.46475	0.03625	101.291	93.3133	5	0.013	0.0562	31.2848	15.0992
B492R986P3	1184.3	Harzburgite	5	41.2258	0	0	8.7912	0.109	49.7716	0.034	0.0024	0.0014	0.0266	0.3792	100.341	90.9839	5	56.2622	0.024	3.0318	5.7292	0.1394	33.5688	0.966	0.0062	0.0058	0.8572	0.0652	100.656	91.2616	4	52.7535	0.08325	3.573	2.22275	0.0925	16.9655	24.0583	0.16125	0.00175	1.23425	0.038	101.184	93.1529	5	0.0052	0.0498	34.607	14.9684
B492R986P4	1184.51	Harzburgite	5	41.1486	0.0044	0	8.504	0.1084	49.8632	0.0382	0.0028	0.003	0.0076	0.3646	100.045	91.2674	3	55.1437	0.0263333	2.86167	5.48933	0.119333	32.8727	1.62167	0.0133333	0.003	0.862333	0.07	99.0833	91.434	5	52.5186	0.0654	3.2386	2.1154	0.0926	17.1218	24.0576	0.1812	0.0014	1.3312	0.0322	100.756	93.5178	5	0.0104	0.0812	31.3212	15.6182
B492R986P5	1184.72	Harzburgite	5	41.1382	0.0038	0.0042	8.3408	0.0802	50.2478	0.0272	0.006	0.0018	0.0048	0.3468	100.202	91.4807	5	55.939	0.0212	2.2552	5.489	0.138	33.5314	1.2924	0.0128	0.0026	0.743	0.0816	99.5062	91.5886	5	53.0122	0.055	2.6794	2.0192	0.081	17.4586	23.9324	0.1982	0.001	1.1442	0.0344	100.616	93.9067	5	0.0246	0.0758	28.6126	16.0186
B492R986P6	1184.93	Harzburgite	5	41.067	0.0012	0.0038	8.2172	0.0984	50.0904	0.0454	0.0016	0.0006	0.0178	0.3702	99.9136	91.5721	4	56.333	0.018	1.805	5.576	0.11025	34.309	0.894	0.002	0.00275	0.6615	0.06325	99.7747	91.6439	5	53.4024	0.0496	2.1626	2.1772	0.0852	17.8898	23.6572	0.1698	0.0036	1.0498	0.0318	100.679	93.6086	5	0.0114	0.0686	24.1242	17.127
B492R986P7	1185.14	Dunite	5	40.9344	0.0012	0.0004	8.116	0.1096	50.0404	0.0752	0.0032	0.0022	0.0118	0.3432	99.6376	91.6596															5	54.4408	0.0126	0.3454	1.114	0.0584	18.091	26.1508	0.0882	0.0042	0.347	0.0028	100.655	96.6607	5	0.0408	0.08	16.4378	20.087
B492R986P8	1185.35	Dunite	5	40.3068	0.0056	0.0092	8.0298	0.1086	49.6994	0.0644	0.0088	0.0018	0.0058	0.3638	98.604	91.6889															5	53.9934	0.0364	0.5186	0.925	0.0286	17.7468	26.375	0.018	0.0038	0.184	0.0194	99.849	97.1589	5	0.0182	0.0782	16.0752	20.6362
B492R986P9	1185.56	Dunite	5	40.4816	0	0	8.2638	0.1162	50.0042	0.0598	0.0026	0.0014	0.0098	0.3488	99.2882	91.515															5	53.5366	0.0198	1.389	2.064	0.0674	18.1386	24.0218	0.1818	0.0034	0.903	0.0354	100.361	93.9991	5	0.0116	0.0792	17.031	18.7484
B492R986P10	1185.77	Dunite	5	40.2256	0.001	0.0038	8.1964	0.1126	49.6538	0.0502	0.0052	0.0004	0.0092	0.363	98.6212	91.524															5	54.916	0.0224	0.833	1.4296	0.0388	17.482	24.5748	0.1104	0.0014	0.4798	0.0162	99.9044	95.6134	5	0.0166	0.0742	16.456	20.1146
B493R987P1-1	1186.12	Dunite	5	41.7802	0.0105	0.00475	8.1292	0.1182	50.3048	0.0382	0.0065	0.00425	0.023	0.389	100.79	91.6874	7	57.068	0.005	1.15086	5.19329	0.132714	34.2861	1.20443	0.0245714	0.00957143	0.388143	0.0752857	99.538	92.1677	9	54.0431	0.0148889	1.59522	2.07933	0.0902222	18.2546	22.1438	0.231	0.009	0.688111	0.0418889	99.1911	93.9933	9	0.0126667	0.0738889	18.7013	19.6871
B493R987P1-2	1186.17	Dunite	5	41.7962	0.0064	0.0024	8.3052	0.1284	50.3748	0.032	0.0086	0.0048	0.0214	0.4074	101.088	91.5335	5	56.8452	0.0096	1.7412	5.3306	0.1326	34.1324	1.1066	0.0124	0.0112	0.516	0.0962	99.934	91.944	3	53.682	0.036	1.963	1.98233	0.0856667	18.0393	24.1823	0.171667	0.007	0.802667	0.042	100.994	94.1929	5	0.0264	0.0422	22.699	17.9948
B493R987P2	1186.39	Harzburgite	2	41.306	0.006	0.005	8.606	0.1385	49.494	0.0145	0	0.0045	0	0.3895	99.964	91.1119	2	55.9315	0.0015	2.7565	5.0835	0.1555	32.3305	2.529	0.0145	0.0095	0.734	0.0815	99.6275	91.8937	3	52.7877	0.0456667	2.62567	2.54467	0.0883333	17.3057	23.4223	0.165667	0.007	0.771333	0.0433333	99.8073	92.3792	1	0.047	0.057	32.364	15.206
B493R987P3	1186.56	Harzburgite	2	41.134	0	0.003	8.6725	0.1215	49.7255	0.0515	0	0	0.0225	0.4025	100.133	91.0873	2	55.9765	0.033	2.698	5.5455	0.1485	33.0655	1.2735	0.0305	0.006	0.767	0.091	99.635	91.4	2	52.875	0.059	3.0175	2.2005	0.09	17.095	22.397	0.2145	0.004	1.054	0.082	99.0885	93.2647	2	0.0285	0.065	31.33	14.6555
B494R988P1	1186.81	Harzburgite	3	41.083	0.000333333	0.00833333	8.66833	0.135667	49.9057	0.0336667	0.00133333	0.00866667	0.00966667	0.410333	100.265	91.1205	3	56.718	0.00666667	2.49833	5.50733	0.141	33.6807	0.950667	0.004	0.005	0.654333	0.091	100.257	91.5971	3	53.5107	0.021	2.53567	2.23867	0.0983333	17.6613	21.734	0.143	0.00333333	0.840667	0.0416667	98.8283	93.3608	3	0.024	0.044	30.866	15.4007
B494R988P2A	1187.1	Harzburgite	3	41.1953	0	0.00133333	8.447	0.123667	49.683	0.023	0	0.00133333	0.0233333	0.412	99.91	91.2921	2	56.3215	0.008	2.548	5.3675	0.122	33.0365	1.6415	0.0205	0	0.5955	0.0775	99.7385	91.6463	3	53.3547	0.0233333	2.98533	2.01567	0.0756667	16.831	22.053	0.154333	0.00266667	1.06833	0.051	98.615	93.7042	3	0.021	0.094	28.0963	15.7477
B494R988P2B	1187.2	Harzburgite	3	41.2637	0	0.004	8.05067	0.103333	49.603	0.037	0.009	0.006	0	0.401333	99.478	91.6543	2	57.3855	0	1.6615	5.312	0.1365	33.8925	0.942	0.009	0.0025	0.4585	0.0845	99.8845	91.9176	3	53.8463	0.0496667	2.03933	2.15133	0.109667	17.952	23.033	0.133	0.014	0.711333	0.043	100.083	93.7003	3	0.0143333	0.044	21.8593	16.5817
B494R988P2C	1187.41	Dunite	4	41.19	0	0.00425	8.058	0.11575	49.8007	0.03725	0.00875	0.00475	0.013	0.393	99.6255	91.6777	2	57.303	0	1.2635	5.217	0.1355	34.0825	1.2385	0.0065	0.005	0.5405	0.111	99.903	92.0915	3	54.5463	0.003	1.34133	2.079	0.0753333	18.2513	23.49	0.129	0	0.606	0.0333333	100.555	93.9932	3	0.0243333	0.0613333	17.7637	17.9583
B494R989P1	1187.58	Dunite	3	41.202	0.00733333	0.00666667	7.82233	0.121667	50.3443	0.0996667	0.00533333	0.00366667	0.0326667	0.373	100.019	91.9819															3	54.686	0.0193333	0.918	1.562	0.0596667	17.4823	23.091	0.167333	0.00333333	0.398	0.0296667	98.4167	95.2266	3	0.0233333	0.0696667	12.366	21.1437
B494R989P2	1187.96	Dunite	3	41.4363	0.008	0	7.69467	0.104667	50.4943	0.0893333	0.000333333	0.013	0.0123333	0.368333	100.221	92.124																													3	0.0406667	0.0933333	11.054	20.2833
B494R989P3A	1188.26	Dunite	3	41.3687	0.00433333	0.000333333	7.658	0.113333	50.366	0.0786667	0	0.00766667	0.0123333	0.401667	100.011	92.1402	3	58.497	0.0243333	0.331	4.95333	0.125667	35.5367	0.625667	0.0106667	0.007	0.457667	0.0906667	100.66	92.7472	3	55.375	0.00833333	0.612	1.738	0.0873333	18.2703	22.8377	0.165333	0.00166667	0.501333	0.006	99.603	94.9335	5	0.0318	0.1134	10.3538	18.9736
B494R989P3B	1188.42	Dunite	3	41.3703	0.00933333	0	7.371	0.114	50.6487	0.122333	0	0.00266667	0.0123333	0.364	100.015	92.4515																													3	0.003	0.0703333	6.421	26.883
B494R989P4A	1188.58	Dunite	3	41.369	0	0.00533333	7.42267	0.0953333	50.548	0.068	0	0.00733333	0.0246667	0.398333	99.9387	92.3887															2	55.146	0	0.027	1.219	0.0155	18.266	23.978	0.012	0	0.017	0.009	98.6895	96.391	3	0.0273333	0.069	10.1077	20.9703
B494R989P4B-1	1188.74	Dunite	3	42.415	0	0	7.331	0.113	51.119	0.0793333	0.000666667	0.000666667	0.0136667	0.433333	101.506	92.5534																													3	0.021	0.109667	8.69633	22.3257
B494R989P5	1188.94	Dunite	5	40.5702	0	0.0008	7.2988	0.0948	50.5186	0.087	0.0054	0.0006	0.0152	0.3646	98.956	92.5021																													5	0.0192	0.0952	7.795	22.8388
B494R989P6A	1189.08	Dunite	5	40.6824	0.005	0.0022	7.1938	0.0952	50.7448	0.0998	0	0.001	0.005	0.332	99.1612	92.6326																													5	0.0208	0.1408	7.2856	23.6082
B494R989P6B	1189.25	Dunite	5	40.827	0.0056	0.0032	7.2496	0.1142	50.7162	0.0942	0.0044	0.0012	0.0798	0.3708	99.4662	92.5758																													5	0.011	0.0978	6.4468	27.102
B494R989P6C	1189.43	Dunite	5	40.6864	0.0018	0.004	7.3844	0.1034	50.808	0.0936	0.0008	0.0036	0.011	0.3624	99.4594	92.4608																													5	0.0196	0.089	5.3402	28.6994
B494R989P7	1189.58	Dunite	5	40.6042	0	0.0114	7.2352	0.0836	50.4634	0.0944	0.0038	0.0012	0.0092	0.3532	98.8596	92.5551																													5	0.0286	0.0848	5.6912	27.7272
B495R990P2	1191.42	Dunite	5	42.1704	0.0046	0.0032	7.5138	0.1338	50.7144	0.0846	0.001	0.0038	0.0222	0.4102	101.062	92.3257															3	55.082	0.019	0.695667	1.24733	0.0356667	17.5443	23.4513	0.217667	0.004	0.602333	0.0503333	98.9497	96.1643	6	0.0273333	0.0735	10.1017	21.934
B496R991P1-1	1191.86	Dunite	8	42.129	0.0115	0.00475	7.0835	0.099625	50.8173	0.090625	0.01775	0.00175	0.015875	0.40525	100.677	92.7469															3	53.9677	0.013	0.713	1.51567	0.053	17.785	26.3197	0.188333	0.009	0.535667	0.0726667	101.173	95.437	5	0.0154	0.1176	9.4172	20.8122
B496R991P1-2	1191.93	Dunite	3	41.8577	0.003	0.00533333	7.45467	0.114333	50.9553	0.107667	0.0143333	0.00933333	0.00833333	0.417333	100.947	92.4148																													3	0.0256667	0.145	9.64533	21.245
B496R991P2	1192.07	Dunite	4	41.8903	0	0.006	6.91725	0.09875	51.2175	0.1035	0.00675	0.0005	0.06925	0.4115	100.721	92.9566															4	55.1638	0.025	0.73925	1.6035	0.0435	17.847	23.1395	0.20175	0	0.47075	0.024	99.258	95.2012	4	0.02075	0.07275	11.0572	20.673
B496R991P3	1192.83	Dunite	6	41.5855	0.00666667	0.0126667	7.18717	0.1025	50.9943	0.0701667	0.00633333	0.00316667	0.0828333	0.430333	100.482	92.6722															3	55.2523	0.019	0.882667	1.47767	0.045	17.9947	23.3217	0.115	0	0.551	0.032	99.691	95.5959	6	0.021	0.0746667	12.557	21.0848
B496R992P1	1194.07	Harzburgite	3	41.362	0.00366667	0.00933333	9.18167	0.132333	49.3493	0.0223333	0.00666667	0.009	0.041	0.406333	100.524	90.5484	3	56.202	0.02	3.21233	5.788	0.142667	33.01	1.172	0.009	0	0.564333	0.0743333	100.195	91.0439	3	53.419	0.0713333	3.577	2.54167	0.0836667	17.5783	21.1913	0.217	0.00533333	0.888667	0.046	99.6193	92.4967	3	0.0303333	0.0156667	38.5503	17.0283
B496R992P2A	1194.17	Harzburgite	3	41.332	0	0.00466667	9.03033	0.137	49.8387	0.014	0	0.00266667	0.038	0.429667	100.827	90.7726	3	55.9923	0.047	3.46333	5.72067	0.134667	32.8623	1.52067	0.024	0.001	0.578	0.0933333	100.437	91.1026	3	53.132	0.0883333	3.728	2.20533	0.0973333	16.8417	21.939	0.169667	0.004	0.736667	0.0476667	98.9897	93.1564	6	0.0155	0.0525	41.1173	14.0375
B496R992P2B	1194.31	Harzburgite	3	41.0727	0.005	0	9.14267	0.149333	49.127	0.0133333	0.0173333	0.002	0.008	0.404333	99.9417	90.5462	4	55.0563	0.03	4.44775	6.07525	0.14725	32.2278	1.2375	0.01125	0.003	0.71025	0.09275	100.039	90.4356	2	52.363	0.073	4.5855	2.392	0.0785	16.278	21.838	0.138	0.001	0.762	0.0415	98.5505	92.3837	3	0.00166667	0.013	45.9897	13.1233
B497R992P2C	1194.39	Harzburgite	3	41.077	0.013	0.00433333	9.11833	0.123333	49.3413	0.018	0.006	0.0106667	0.00133333	0.428667	100.142	90.6061	2	55.4095	0.028	3.8585	5.722	0.1365	32.25	1.894	0.026	0	0.523	0.0925	99.94	90.947	3	51.8187	0.098	4.851	2.37167	0.0983333	16.215	22.4623	0.179	0.00433333	0.766	0.00866667	98.873	92.4165	3	0.013	0.0203333	45.4863	13.6147
B497R992P2D	1194.47	Harzburgite	4	41.0307	0.00325	0	9.13175	0.128	49.2387	0.02575	0.00225	0.001	0.212	0.41975	100.193	90.5758	2	55.2005	0.016	4.3905	5.8645	0.138	32.0415	1.598	0.021	0.003	0.6785	0.1005	100.052	90.6878	2	52.1095	0.0725	5.385	2.432	0.0845	15.823	22.135	0.168	0.0005	0.8615	0.0645	99.136	92.0615	3	0.00666667	0.0413333	43.8133	13.623
B497R992P3	1195.39	Harzburgite	3	41.237	0.01	0	8.983	0.111333	49.4503	0.0186667	0.009	0.00466667	0.0203333	0.381333	100.226	90.7511	3	55.9443	0.0253333	3.14267	5.73533	0.138667	32.8367	1.49467	0.0103333	0	0.581	0.086	99.995	91.0754	3	52.708	0.0753333	3.63833	2.369	0.0636667	16.971	22.074	0.188667	0.006	0.842667	0.0513333	98.988	92.7373	3	0.213333	0.0816667	34.5777	16.6433
B497R993P1A	1195.89	Lherzolite	3	41.0807	0	0.006	9.51833	0.119667	49.16	0.019	0.001	0.00833333	0.0253333	0.388333	100.327	90.2017	4	55.45	0.01525	4.02325	5.9775	0.14425	32.0767	1.83175	0.021	0.00575	0.57575	0.1	100.221	90.5348	3	51.919	0.082	4.77467	2.32233	0.0863333	15.8663	22.1757	0.175	0.00433333	0.884333	0.051	98.341	92.4114	3	0.0116667	0.0433333	44.1407	15.0117
B497R993P1B	1196.1	Lherzolite	3	41.3497	0.0103333	0.004	9.399	0.163	49.6833	0.016	0.00266667	0.00266667	0	0.425667	101.056	90.4049	3	56.3353	0.045	3.817	5.93933	0.130333	32.787	1.30233	0.0136667	0.003	0.488333	0.0856667	100.947	90.7746	3	52.924	0.115667	4.21433	2.32967	0.0836667	16.341	22.2413	0.206	0.00933333	0.659	0.0573333	99.1813	92.594	3	0.004	0.052	44.1473	14.16
B497R993P1C	1196.27	Lherzolite	3	41.3047	0	0.0126667	9.60667	0.135667	49.7317	0.00666667	0.007	0.00733333	0.00266667	0.436667	101.252	90.2222	3	55.6647	0.0236667	4.09567	5.938	0.16	32.0137	1.827	0.037	0.00866667	0.501	0.0926667	100.362	90.5747	2	52.19	0.0965	4.9955	2.5365	0.105	16.6205	21.068	0.194	0.0025	0.6855	0.0635	98.5575	92.1132	3	0.00933333	0.0216667	47.2623	14.1147
B497R993P2	1196.39	Lherzolite	3	41.2637	0	0.00233333	9.44667	0.131667	49.2223	0.00966667	0	0.00333333	0.004	0.398333	100.482	90.2794	3	56.054	0.039	3.86333	6.181	0.149333	32.8173	0.884	0.0136667	0.00266667	0.414667	0.0983333	100.517	90.4431	3	52.021	0.105333	5.49933	2.55933	0.085	15.8183	22.6117	0.238	0	0.803667	0.0293333	99.771	91.6782	3	0.0453333	0.0283333	46.5337	13.776
B497R993P3	1196.68	Lherzolite	3	41.424	0.0233333	0	9.33433	0.138667	49.346	0.0146667	0.003	0.008	0.018	0.398333	100.708	90.4057	3	55.6257	0.000333333	4.272	6.17733	0.136	32.4027	1.035	0.009	0.003	0.493333	0.0836667	100.238	90.3378	3	52.191	0.0653333	5.05667	2.41067	0.08	15.9033	21.8747	0.185333	0.00633333	0.700333	0.0746667	98.5483	92.1623	3	0.00633333	0.0276667	47.4653	13.4263
B497R993P4A	1196.96	Lherzolite	3	41.371	0.00766667	0.000333333	9.75467	0.132333	49.3933	0.0146667	0.00733333	0.00233333	0.007	0.404333	101.095	90.0254	3	56.4297	0.00933333	3.47533	6.24333	0.148667	33.3603	1.10933	0.016	0.007	0.452667	0.112333	101.364	90.4981	2	50.495	0.146	4.9525	2.4745	0.0805	16.998	24.298	0.1655	0.004	0.4605	0.0415	100.116	92.4494	3	0.0256667	0.0256667	47.215	13.7103
B497R993P4B	1197.09	Lherzolite	3	41.2307	0.005	0.00433333	9.40767	0.134	48.908	0.00733333	0	0	0.00666667	0.423	100.127	90.2595	4	54.9763	0.05575	4.60825	6.1355	0.13825	31.8485	1.439	0.0325	0.0095	0.52875	0.0965	99.8688	90.2462	2	52.8995	0.093	4.521	2.3385	0.0935	16.262	23.0185	0.1915	0.0005	0.658	0.0815	100.157	92.5346	3	0.0116667	0.0373333	46.5797	14.3387
B497R993P4C	1197.17	Lherzolite	3	41.009	0.00333333	0.00733333	9.52333	0.160667	49.0387	0.0183333	0.007	0	0	0.407	100.175	90.1752	3	55.604	0.0353333	4.03933	6.14	0.147667	32.5517	1.17633	0.01	0.00933333	0.425	0.097	100.236	90.4304	3	51.9643	0.09	5.27667	2.466	0.0966667	15.9247	21.9387	0.182	0.001	0.741333	0.05	98.7313	92.0067	3	0.054	0.0446667	46.5513	14.7277
B498R993P5A	1197.32	Lherzolite	3	41.1573	0.00133333	0.00233333	9.51267	0.144333	49.058	0.025	0.00533333	0.002	0.0176667	0.407333	100.333	90.1886	1	55.884	0.052	3.756	6.363	0.164	33.022	0.972	0.002	0	0.419	0.094	100.728	90.2442	3	52.0807	0.136	5.26033	2.493	0.101333	16.03	21.4443	0.197667	0.00133333	0.866667	0.0603333	98.6717	91.975	3	0.0163333	0.0396667	45.69	14.618
B498R993P5B-1	1197.39	Harzburgite	3	41.8603	0.00466667	0.0183333	9.50667	0.146333	48.9587	0.0156667	0.00133333	0.00733333	0.00966667	0.455667	100.985	90.1763	2	53.7265	0.05	4.5335	6.2665	0.1615	32.0805	1.1655	0.006	0.001	0.7625	0.103	98.8565	90.1234	2	50.282	0.093	4.9815	2.5785	0.088	16.6645	23.8545	0.244	0	0.8595	0.0255	99.671	92.0126	4	0.05125	0.03375	46.3627	14.06
B498R993P5B-2	1197.45	Lherzolite	3	41.704	0.017	0.005	9.59533	0.141	48.8947	0.0123333	0.0106667	0.015	0.0303333	0.392333	100.818	90.082	3	53.7523	0.0206667	4.34333	6.15333	0.162	32.079	1.71467	0.0146667	0.00766667	0.714333	0.0983333	99.0603	90.284	2	51.0475	0.1375	4.59	2.5385	0.1075	16.8	24.3535	0.2165	0.0005	0.8985	0.073	100.763	92.1852	4	0.02025	0.058	46.579	14.0422
B489R994P2B	1199.32	Lherzolite	3	41.9507	0	0	9.53367	0.138667	49.0723	0.0163333	0.0186667	0.00533333	0.00966667	0.436667	101.182	90.1717	2	54.077	0.07	4.575	6.117	0.15	32.3735	1.555	0.024	0.0115	0.5885	0.0775	99.619	90.4153	2	50.6205	0.124	5.578	2.6405	0.094	16.56	23.5475	0.206	0.015	0.992	0.048	100.425	91.7889	3	0.0423333	0.044	45.1793	17.4747
B499R995P1	1200.55	Lherzolite	3	42.1217	0.00333333	0.00366667	9.59967	0.147	49.592	0.01	0.023	0.0116667	0.00533333	0.429	101.946	90.2038	3	53.6487	0.0273333	4.958	6.52733	0.161	32.5597	0.843	0.012	0.0103333	0.732333	0.11	99.5897	89.89	2	50.9925	0.141	5.434	2.6985	0.114	17.0325	23.5035	0.1785	0.006	0.986	0.049	101.136	91.837	3	0.0303333	0.0303333	49.4987	13.643
B499R996P1	1200.75	Lherzolite	3	42.1133	0.0173333	0.00933333	9.71667	0.136333	49.2087	0.00933333	0.0236667	0.00366667	0.0203333	0.428667	101.687	90.0268	3	54.6947	0.04	3.889	6.06	0.14	32.669	1.5	0.028	0.00566667	0.548	0.0866667	99.661	90.574	2	51.6375	0.0995	4.3415	2.148	0.075	16.443	25.042	0.24	0	0.6925	0.0105	100.73	93.1715	3	0	0.0443333	48.733	13.4377
B500R997P1	1201.88	Lherzolite	3	42.0857	0.009	0.00233333	9.65333	0.150667	49.551	0.0206667	0.0273333	0.00366667	0.015	0.426333	101.945	90.1471	3	54.3573	0.0523333	4.15633	6.06567	0.121333	32.3383	1.56467	0.0426667	0.0113333	0.599333	0.139667	99.449	90.4788	3	50.932	0.126333	5.21267	2.69	0.0746667	16.8677	23.7317	0.221667	0.018	1.00367	0.065	100.943	91.7876	3	0.013	0.0183333	45.3857	14.1267
B500R998P1	1202.48	Lherzolite	3	42.0827	0.00633333	0.00233333	9.76	0.128667	49.3913	0.0286667	0.013	0.00433333	0.007	0.426667	101.851	90.0201	3	53.9025	0.02625	4.879	6.515	0.13775	31.8023	1.43575	0.0265	0.00975	0.63675	0.1155	99.487	89.6915	2	50.754	0.085	5.467	2.509	0.0985	16.3275	24.507	0.191	0.002	0.9425	0	100.883	92.0631	3	0.0146667	0.0463333	47.5037	13.878
B500R999P2D	1203.74	Lherzolite	3	41.8497	0	0.00133333	9.236	0.149667	49.3887	0.0186667	0.0196667	0.007	0.00266667	0.447667	101.121	90.5046	3	54.732	0.0613333	3.91367	6.22167	0.160667	33.1703	1.022	0.00166667	0.00466667	0.467333	0.07	99.8253	90.4788	4	50.8687	0.1075	5.2805	2.389	0.0925	16.2818	24.5768	0.216	0.011	0.91925	0.04	100.783	92.3942	3	0.0193333	0.0263333	48.701	13.7347
B501R1000P3B	1204.64	Lherzolite	2	42.1605	0	0	9.604	0.144	49.234	0.028	0.0125	0.006	0.002	0.402	101.593	90.1356	2	54.092	0.0415	4.5025	6.0215	0.1385	32.3015	1.571	0.02	0.0105	0.677	0.1085	99.4845	90.5318	4	50.866	0.129	5.14575	2.3685	0.0965	15.9268	24.6875	0.22825	0.007	0.8265	0.03675	100.319	92.2993	3	0.0133333	0.016	48.2877	13.6813
B501R1001P2	1205.88	Lherzolite	3	41.9277	0.013	0.00666667	9.38633	0.134333	49.5323	0.0256667	0.0146667	0.00466667	0.0396667	0.424	101.509	90.3902	2	53.8365	0.031	4.185	6.1815	0.1785	32.5905	1.2575	0.0615	0.015	0.5375	0.1075	98.982	90.3823	3	50.585	0.118333	5.377	2.528	0.0963333	15.827	24.857	0.197667	0.00433333	0.969	0.0123333	100.572	91.7758	3	0.0156667	0.0133333	46.3947	14.1953
B502R1002P3	1206.55	Lherzolite	3	42.1923	0.008	0.00266667	9.52967	0.129333	49.413	0.0206667	0.00833333	0.0176667	0.0136667	0.413667	101.749	90.2365	3	54.197	0.0396667	4.04333	6.133	0.135667	32.4763	1.53267	0.035	0.0126667	0.544	0.117667	99.267	90.4202	3	51.443	0.086	4.6865	2.712	0.1135	17.2755	23.525	0.1925	0.007	0.9805	0	101.022	91.9056	3	0.003	0.0276667	46.411	13.761
B502R1003P2	1208.11	Lherzolite	2	42.085	0	0.005	9.512	0.143	49.5735	0	0.0365	0.0075	0.0165	0.407	101.786	90.2813	4	54.5097	0.02	3.99675	6.24225	0.1505	32.684	0.994	0.064	0.008	0.75625	0.11025	99.5358	90.322	2	51.785	0.1135	4.062	2.2365	0.1	16.329	25.0715	0.207	0.02	0.8675	0.0415	100.833	92.8642	3	0.00633333	0.009	44.6347	14.1413
B503R1004P1B	1209.3	Lherzolite	3	42.01	0.0166667	0.00566667	9.18067	0.158667	49.7563	0.0153333	0.009	0.00666667	0.00266667	0.418333	101.58	90.6194	3	54.4937	0.022	3.65867	6.016	0.158333	32.821	1.558	0.00866667	0.00666667	0.600333	0.117333	99.4607	90.6754	3	51.1567	0.0786667	4.68433	2.498	0.087	16.8827	24.2487	0.19	0.00466667	1.06867	0.0703333	100.97	92.3351	3	0.024	0.0393333	44.1853	14.198
B506R1010P1	1215.58	Dunite	3	41.272	0.006	0.0226667	7.313	0.122667	51.6457	0.0353333	0	0	0.003	0.313	100.733	92.6405															4	55.1632	0.085	0.468	1.189	0.048	17.7308	24.9572	0.36575	0.01325	0.60825	0.04925	100.678	96.3742	4	0.00275	0.3145	10.0217	21.4668
B510R1017	1223.48	Harzburgite	3	41.2093	0	0.014	7.926	0.118333	50.8737	0.0236667	0.0276667	0.00966667	0.00566667	0.374333	100.582	91.9619	7	57.4277	0.00728571	0.471857	5.04171	0.136857	35.1187	0.794857	0.00942857	0.00671429	0.373143	0.0812857	99.4696	92.5461	7	54.7096	0.008	0.400429	1.39286	0.0731429	18.2303	24.2407	0.158	0.011	0.449429	0.0208571	99.6943	95.8897	4	0.0015	0.0515	14.3195	21.571
B514R1025P4A	1234.84	Dunite	4	41.373	0	0	7.62575	0.1055	51.0823	0.03	0.007	0.00825	0.005	0.351	100.588	92.272															4	54.7495	0.039	0.917	1.19675	0.03225	17.7673	25.0308	0.13125	0.00225	0.4635	0.0185	100.348	96.3587	4	0.00475	0.10575	16.7865	24.149
B518R1030P1C	1246.18	Harzburgite	5	40.7716	0.0164	0.0016	9.0926	0.1336	49.9556	0.0094	0	0.006	0.0058	0.4412	100.434	90.7346	5	55.5544	0.029	4.016	6.038	0.1382	33.5604	0.7602	0.0182	0.0028	0.5542	0.1068	100.778	90.8317	5	52.3802	0.1658	4.7768	1.873	0.0836	16.3248	23.7144	0.3052	0.0058	1.0032	0.035	100.668	93.9524	6	0.0281667	0.0598333	49.0237	12.9892
B536R1058P1	1285.03	Lherzolite	4	40.955	0.0055	0.006	9.21775	0.1405	49.2898	0.01075	0.0025	0.00675	0.0095	0.4075	100.052	90.5044	4	55.0355	0.06075	4.67675	5.93575	0.153	32.9375	0.735	0.0065	0.00275	0.66125	0.09225	100.297	90.8179	4	51.8338	0.145	5.24175	1.9155	0.07725	15.9198	23.7233	0.27425	0.00125	1.031	0.0585	100.221	93.9524	9	0.0211111	0.0444444	51.1302	12.479
B541R1064P4	1295.2	Lherzolite	5	40.9742	0.0106	0.0096	9.002	0.1422	49.7448	0.0042	0.0062	0.0042	0.0098	0.4302	100.338	90.7831	3	56.187	0.047	2.92867	6.09067	0.148333	33.7377	0.688	0.007	0.00433333	0.545	0.094	100.478	90.8032	3	52.8757	0.0703333	3.09567	2.086	0.0716667	16.7653	24.03	0.105667	0.001	0.831333	0.0446667	99.9773	93.475	6	0.0156667	0.0785	34.6433	19.7815
B545R1070P1	1303.96	Lherzolite	3	40.9157	0.00266667	0.0123333	9.332	0.134	49.2543	0.018	0.00866667	0.00133333	0	0.395333	100.074	90.3917	4	55.5975	0.035	3.87525	6.17	0.15225	33.4885	0.614	0.01975	0.00275	0.54625	0.0975	100.599	90.6318	3	51.4993	0.176667	5.70667	2.11033	0.110333	15.831	23.3883	0.316333	0.00133333	1.10833	0.0483333	100.297	93.0417	7	0.00828571	0.0527143	50.5447	12.5757
B553R1082P1	1325.95	Lherzolite	7	40.7969	0.00371429	0.003	8.65771	0.136143	49.4757	0.0172857	0.0178571	0.002	0.0124286	0.398857	99.5216	91.0602	3	55.737	0.036	3.975	5.891	0.150667	33.33	0.613667	0.021	0.002	0.571333	0.08	100.408	90.9785	3	52.042	0.187333	4.933	2.04933	0.108667	15.7997	23.4983	0.367333	0.00466667	1.05667	0.0416667	100.089	93.2167	4	0.00675	0.0665	48.7318	13.4443
B555R1085P1E	1330.65	Lherzolite	4	40.7945	0.004	0.01975	9.2295	0.14575	49.5067	0.00425	0.01325	0.00525	0.00525	0.392	100.12	90.5311	3	55.435	0.0283333	4.14633	5.94133	0.153	33.0997	0.647667	0.0136667	0.002	0.602667	0.064	100.134	90.851	3	52.2093	0.157667	4.61767	1.997	0.0716667	16.3353	23.6307	0.269333	0.00733333	0.844667	0.0426667	100.183	93.5816	4	0.004	0.0305	50.9395	13.5312
B560R1094P2	1340.13	Lherzolite	3	40.841	0	0.00633333	9.227	0.148333	49.184	0.01	0.00466667	0.004	0.00433333	0.416667	99.8463	90.4773	5	55.585	0.0358	3.599	6.016	0.1448	33.3002	0.6552	0.0046	0	0.4236	0.0946	99.8588	90.7972	3	52.5483	0.158333	4.36967	1.92033	0.0803333	16.3947	23.7357	0.269667	0.00733333	0.809	0.0326667	100.326	93.8338	4	0.01425	0.03925	52.478	12.0907
B563R1098P1	1346.07	Lherzolite	3	40.8333	0.00766667	0	9.234	0.152333	49.2383	0.008	0.00866667	0.00533333	0.00533333	0.412667	99.9057	90.4802	5	55.3674	0.0454	3.9472	6.1364	0.1396	33.298	0.5896	0.0114	0.001	0.5128	0.1052	100.154	90.6297	3	52.9697	0.144	3.66867	1.935	0.0826667	16.708	23.593	0.252667	0.00266667	0.709667	0.0473333	100.113	93.899	5	0.0152	0.0408	52.129	12.6078
B567R1107P2	1356.26	Lherzolite	4	40.6793	0.00525	0	9.225	0.14175	49.3085	0.0165	0.00225	0.00575	0.007	0.423	99.8142	90.5009	4	55.423	0.0455	4.05425	6.1635	0.1625	33.4365	0.4025	0.001	0.00825	0.54825	0.08025	100.326	90.6276	3	52.7617	0.185667	3.82933	1.962	0.0783333	16.7623	23.58	0.276667	0.000333333	0.763667	0.0583333	100.258	93.8379	4	0.0044	0.0534	50.58	13.2554
B569R1111P1	1360.94	Lherzolite	5	41.094	0.0034	0.0064	9.2698	0.1386	49.4166	0.0064	0.0042	0.0022	0.0142	0.429	100.385	90.478	4	55.0622	0.06425	4.29525	6.019	0.14575	32.9697	0.6645	0.004	0.00575	0.631	0.0715	99.933	90.7093	4	53.2858	0.128	2.74825	2.054	0.10875	17.0948	23.9487	0.15825	0.006	0.51	0.03625	100.079	93.6847	4	0.02025	0.0695	46.8268	14.8078
B574R1125P1	1370.18	Lherzolite	8	40.8154	0.001	0.0095	8.95538	0.149125	49.3704	0.006375	0.005875	0.003625	0.006875	0.41175	99.7352	90.7634	3	55.03	0.05	4.55967	6.04467	0.150333	33.2867	0.502667	0.00766667	0.001	0.668667	0.085	100.386	90.754	3	51.8437	0.176333	4.81867	2.175	0.087	16.285	23.853	0.167	0.002	0.865333	0.0376667	100.311	93.0293	4	0.01225	0.05275	50.2493	14.1028
B584R1146P3	1394.29	Lherzolite	6	40.7897	0.00783333	0.00333333	8.98217	0.132833	49.3533	0.0085	0.0045	0.00333333	0.00783333	0.412833	99.7062	90.7354	5	55.087	0.0486	4.4682	6.1066	0.1534	33.0236	0.8286	0.005	0.0072	0.645	0.1036	100.477	90.6008	3	51.837	0.219333	5.26467	2.05167	0.086	15.9173	23.7417	0.261	0.00133333	1.012	0.035	100.427	93.2563	4	0.00225	0.04575	51.7733	12.8048
B586R1149P2B	1398.58	Lherzolite	3	40.9593	0	0.0233333	9.20033	0.149333	49.7477	0.00266667	0.017	0.00366667	0.0203333	0.423667	100.547	90.5997	3	55.4293	0.0356667	4.40833	5.81333	0.151333	33.244	0.597	0.004	0.00766667	0.680667	0.0816667	100.453	91.0658	3	52.4313	0.121	4.62333	1.96033	0.078	16.318	23.8933	0.223667	0.00733333	0.927333	0.0353333	100.619	93.6857	4	0	0.01775	49.78	13.6067
B592R1158P2A	1411.61	Lherzolite	3	40.975	0.005	0.00866667	9.05433	0.158667	49.9443	0.0123333	0.0133333	0.000666667	0.00666667	0.409333	100.588	90.7681	4	55.617	0.0355	4.215	5.98	0.152	33.4693	0.5735	0.0065	0.003	0.5295	0.07975	100.661	90.8893	3	51.8353	0.141	5.88567	2.01233	0.093	15.903	23.5833	0.321333	0.00733333	1.151	0.048	100.981	93.3714	4	0	0.02275	52.578	12.677
Origin data in the blue cells were reported by Lai [1].
1. The origin of Zedang mantle peridotites in the eastern part of Yarlung Zangbo suture zone. Doctoral Thesis. China University Geosciences (Beijing). 2022.
[truncated: 10 more columns]

## Sheet: Table S4
Table S4. Trace elements compositions (ppm) of orthopyroxene and clinopyroxene of peridotite in the Zedang drilling core
Sample ID	Depth (m)	Lithology	Mineral	N	Li	B	Ti	V	Co	Ni	Zn	Rb	Sr	Y	Zr	Nb	Cs	Ba	La	Ce	Pr	Nd	Sm	Eu	Gd	Tb	Dy	Ho	Er	Tm	Yb	Lu	Hf	Ta	Pb
B9R33P2	69.23	Lherzolite	Opx	5	1.89865	0.829635	254.657	130.1	56.3973	748.869	37.5553	0.00549302	0.00164707	0.927751	0.0184672	0.00620867	0.00103992	0.0032357	7.52799e-05	6.6961e-05	0.000220932	0.00195975	0.0056549	0.00596557	0.0277752	0.010251	0.105997	0.0310344	0.127837	0.0257438	0.226162	0.0406066	0.00482598	0.000264449	0.00207414
			Cpx	5	4.13039	0.769923	650.255	239.765	23.6427	399.047	9.93653	0.00822751	0.0647457	7.20336	0.0861342	0.00997218	0.0017916	0.0108276	0.000301261	0.000903224	0.00197123	0.0625177	0.142064	0.0801164	0.532743	0.132617	1.13732	0.282413	0.824382	0.131063	0.879996	0.133416	0.032455	0.000104338	0.000958365
B30R68P3	130.42	Lherzolite	Opx	5	1.98207	0.980914	241.884	129.876	56.0668	746.539	37.4139	0.00276482	0.0020165	0.917916	0.0147976	0.0057807	0.000271512	0.00435488	0	0.000201297	0.000124294	0.00293763	0.00838083	0.00362982	0.0313748	0.0106688	0.118207	0.0318185	0.139417	0.0257305	0.224942	0.0428291	0.00367321	0	0.00174137
			Cpx	5	6.60236	0.717079	652.449	237.664	21.5561	374.341	8.98652	0.00524874	0.0303111	7.1077	0.0778903	0.0111423	0.00141537	0.00800175	6.95884e-05	0.000534859	0.00134307	0.0500617	0.132789	0.0715412	0.482072	0.1191	1.08211	0.276306	0.861995	0.130131	0.9134	0.122816	0.0277901	0.0003014	0.00227369
B72R147P7	230.85	Harzburgite	Opx	6	1.59058	1.00787	201.119	90.9011	57.33	724.752	38.2687	0.0175438	0.00178625	0.450916	0.0158343	0.00365734	0.00340256	0.00108592	0.000125482	0.000127384	0	0.00109395	0.00133562	0.000190495	0.00125938	0.00359935	0.0358696	0.0173306	0.067088	0.012424	0.130758	0.0275075	0.00445357	8.80343e-05	0.00534138
			Cpx	3	6.3043	1.1812	621.804	198.977	19.5619	363.457	7.63594	0.00869858	0.225019	5.23738	0.277824	0.00439032	0.0058118	0.0128522	0.00320851	0.00908538	0.00421099	0.0724249	0.148223	0.0717845	0.514743	0.105638	0.88154	0.21611	0.594025	0.0866207	0.588797	0.0788427	0.0417789	0.000172164	0.00533187
B110R209P2	319.6	Lherzolite	Opx	5	1.22901	0.816776	207.265	111.977	56.2224	687.851	40.9957	0.000251419	0.00152654	0.416597	0.0176926	0.00596164	0.00227725	0.00420833	0.000210228	0.000528316	0	0.000315772	0.00219848	0.000530536	0.00991157	0.00410603	0.0466022	0.0157208	0.0654016	0.0136549	0.134495	0.023963	0.00336946	4.94737e-05	0.00229405
			Cpx	6	3.77719	0.869567	455.536	222.688	20.5278	359.076	9.34096	0.0100773	0.14044	3.90346	0.118444	0.00836847	0.00149339	0.00708798	0.00231615	0.00563035	0.00313313	0.0548913	0.101542	0.0541625	0.322913	0.0747456	0.622824	0.159694	0.457576	0.0699939	0.478926	0.0662282	0.0193175	4.15518e-05	0.00561463
B131R250P2	369.9	Lherzolite	Opx	6	1.46747	0.616107	305.117	132.516	56.2756	694.445	35.3722	0.0098883	0.00124111	0.784741	0.0159859	0.00462812	0.00349137	0.00161117	6.20792e-05	4.63631e-05	0.000139366	0.00110129	0.00282108	0.00248034	0.0200199	0.0076796	0.0777727	0.0290169	0.118017	0.0240829	0.230104	0.0413426	0.00791156	0	0.00304471
			Cpx	7	4.50542	0.465421	995.225	253.194	22.5409	379.678	11.9069	0.00365297	0.0449697	9.37099	0.144982	0.0100707	0.00175787	0.00373461	0.00016068	0.000150658	0.0019186	0.0671744	0.20753	0.112443	0.738146	0.182922	1.49844	0.372887	1.10378	0.160273	1.09342	0.157321	0.0654292	3.76078e-05	0.00212945
B177R327P1	480.12	Lherzolite	Opx	6	1.48154	0.481083	334.414	138.719	56.2754	718.875	38.3399	0.00944297	0.0165655	0.960675	0.0261453	0.00541849	0.00108499	0.00221115	0.00025096	0.00041091	0.000190219	0.00113325	0.00590596	0.00361997	0.0303676	0.0114201	0.112585	0.0337836	0.146404	0.0281165	0.237224	0.0453213	0.00867811	0.000621548	0.00435892
			Cpx	5	4.48645	0.461844	927.36	263.373	24.3613	394.791	10.8933	0.010809	0.501465	9.07764	0.151254	0.0136381	0.000605613	0.00345839	0.00724434	0.0164279	0.00242912	0.0834946	0.209539	0.117422	0.76424	0.178528	1.46761	0.360294	1.05878	0.154623	1.08493	0.155759	0.057566	0.000332472	0.00958167
B184R344P2	499.87	Dunite	Cpx	7	4.68107	0.457033	704.579	252.96	20.4666	367.38	7.64271	0.0106567	0.0895994	6.51585	0.161742	0.00890925	0.0017082	0.0131159	0.000399183	0.00235134	0.00174373	0.0401286	0.116502	0.057244	0.407247	0.101509	0.96205	0.239073	0.800369	0.123021	0.836772	0.122407	0.0447473	0.00015325	0.00480399
B232R443P1B	610.22	Lherzolite	Opx	6	1.73361	0.817421	146.075	123.391	57.4634	785.978	40.9482	0.00344589	0.0109077	0.642789	0.0300308	0.00742888	0.00163606	0.00103778	0.000178005	0.00174595	0.000315559	0.00293395	0.00465145	0.00286552	0.0196081	0.00576511	0.0710516	0.0219685	0.0939079	0.0198055	0.159637	0.029228	0.00285338	0.000126111	0.00383897
			Cpx	6	4.66106	0.989187	314.278	214.652	25.7957	416.558	12.9661	0.0123909	0.26741	4.347	0.139593	0.0158651	0.00273221	0.0030929	0.00184581	0.029536	0.013223	0.1122	0.0993275	0.0415196	0.264992	0.0708437	0.632033	0.171189	0.523542	0.0843109	0.59885	0.0900467	0.0159632	4.18979e-05	0.00244914
B264R513P1	680.17	Lherzolite	Opx	8	1.34503	0.582689	290.273	131.656	53.0301	675.564	32.0568	0.0122299	0.00385235	0.828479	0.0177923	0.00488346	0.00161093	0.00457684	9.14731e-05	0.000167608	0.000298646	0.000805942	0.00236651	0.00274501	0.0217503	0.00672729	0.0903069	0.0300352	0.124229	0.0241068	0.236683	0.040587	0.00544707	3.05361e-05	0.0045988
			Cpx	5	3.54744	0.54556	779.673	253.311	25.3436	402.725	10.9584	0.007279	0.0293959	8.4199	0.121014	0.0101056	0.00167545	0.000761272	0.000222312	0.000863563	0.00234442	0.0778886	0.19453	0.10798	0.710236	0.16982	1.34445	0.339231	0.98273	0.151937	0.998992	0.149001	0.048785	0.000103008	0.00327922
B290R579P6	739.27	Lherzolite	Opx	5	1.36867	1.1524	180.341	105.387	55.2348	689.853	39.4107	0.00290798	0.0131419	0.294692	0.0130898	0.00376114	0.00215124	0.00117622	0	0	0.000101111	0.000297987	0.0023909	0.000390702	0.00629706	0.00258723	0.02699	0.0120916	0.0485679	0.0114703	0.105226	0.0211143	0.00265162	9.28418e-05	0.00321977
			Cpx	5	6.32461	1.26954	407.185	220.812	20.7678	371.492	8.63283	0.00805039	0.163356	3.59291	0.122975	0.00852604	0.00149027	0.000586711	0.00229304	0.00626116	0.00378134	0.050559	0.0941524	0.048343	0.294803	0.0702179	0.58047	0.141389	0.433428	0.06447	0.418859	0.0616816	0.0196861	0.000138236	0.00375893
B318R649P3	799.16	Harzburgite	Opx	5	1.11191	0.901695	163.508	75.6127	53.9193	692.134	38.2886	0.0027046	0.00402627	0.327667	0.0107756	0.00550189	0	0.00178697	6.54589e-05	6.17011e-05	4.97438e-05	0	0.00104912	0.000798795	0.00802072	0.00275482	0.033694	0.0133107	0.0566154	0.0107156	0.100542	0.0202603	0.00254566	0.000187023	0.00149441
			Cpx	5	5.88041	0.881818	313.061	156.846	20.8037	372.331	9.13981	0.00446696	0.137748	3.08637	0.0841571	0.00663058	0.00151749	0.00424924	0.00217824	0.00494398	0.00196484	0.0417169	0.0770451	0.0416405	0.246633	0.0619335	0.506076	0.126319	0.369346	0.0521218	0.363259	0.0500067	0.0201623	0.000139704	0.00365706
B325R664P2	812.95	Lherzolite	Opx	7	2.97679	0.928651	279.493	138.232	55.2391	693.673	37.2219	0.0748694	0.0228559	0.615591	0.0664159	0.00543659	0.00251854	0.0526197	0.000384829	0.000469403	3.74252e-05	0.000875987	0.00205495	0.00125396	0.0117449	0.00420417	0.0684733	0.0234978	0.100066	0.0212754	0.194194	0.0346865	0.00820995	3.46516e-05	0.00185711
			Cpx	6	8.14651	0.841101	755.578	264.718	21.237	363.66	9.10569	0.00780317	0.940343	6.43596	0.389103	0.00937736	0.00178887	0.00306984	0.00959472	0.0359024	0.00811865	0.0721385	0.144341	0.0672743	0.47286	0.1198	1.02677	0.256526	0.778296	0.113553	0.790741	0.118851	0.0507839	0.000160455	0.0289896
B337R688P5	840.37	Harzburgite	Opx	6	4.01327	1.26051	197.923	79.7838	57.4102	736.803	39.0192	0.00603876	0.0702029	0.409286	0.270728	0.00516106	0.00224038	0.00257076	0.00126458	0.00240016	0.00113915	0.0018972	0.00403794	0.0010925	0.0113742	0.00396527	0.045476	0.0163326	0.06239	0.0130424	0.119468	0.0227916	0.010482	3.74769e-05	0.00121214
			Cpx	4	13.7551	1.06196	403.123	188.586	21.1055	370.775	8.60412	0.00287966	8.2813	4.41266	2.80428	0.0104261	0.000746351	0.00142668	0.111832	0.315419	0.0497843	0.290677	0.142594	0.074904	0.368569	0.0852773	0.697452	0.175863	0.549952	0.0786693	0.523141	0.0756216	0.114867	0.000168007	0.0695897
B364R743P2	900.62	Harzburgite	Opx	4	3.86755	1.19098	187.656	79.9401	54.6782	728.212	37.8776	0.00924433	0.0488271	0.412007	0.159407	0.0056342	0.00145154	0.00295125	0.00154329	0.00279663	0.000933192	0.00149702	0.00221326	0.00128275	0.0118856	0.00336015	0.0424705	0.0151334	0.0624864	0.0128077	0.12368	0.0231229	0.00791227	5.94884e-05	0.00311499
			Cpx	6	10.0937	1.04407	411.416	192.621	19.8388	352.708	8.69704	0.006546	6.24573	4.56105	2.46676	0.00808043	0.00152271	0.00742973	0.102289	0.24961	0.0371607	0.214854	0.135578	0.0635823	0.36522	0.0886415	0.703816	0.182294	0.540094	0.0853907	0.537434	0.0827825	0.0992666	0.000345776	0.0334728
B422R870P3	1020.85	Lherzolite	Opx	4	1.88063	0.718612	341.545	146.804	57.78	735.37	37.1563	0.00481956	0.00407069	1.26884	0.0227039	0.010314	0.00451469	0.00262051	0.000184365	9.18333e-05	0.000144219	0.00415647	0.00925601	0.00588287	0.0413313	0.0136196	0.152427	0.0413193	0.166377	0.0358608	0.270985	0.0466108	0.0101596	6.78647e-05	0.00323819
			Cpx	6	4.01131	0.774564	830.618	251.649	26.108	402.335	10.5133	0.0036267	0.0409915	9.48671	0.119938	0.0140045	0.00142184	0.012251	6.07593e-05	0.00110617	0.00225239	0.0737686	0.227405	0.107681	0.703643	0.160244	1.46609	0.347576	1.09479	0.166067	1.06561	0.15317	0.0454867	0.000177996	0.00336219
B465R934P1	1121.28	Lherzolite	Opx	7	1.17128	0.684002	269.222	125.358	54.6388	685.018	31.4679	0.00364743	0.00255014	0.670824	0.0173104	0.00593287	0.000889494	0.00233617	0.000150492	0	7.84989e-05	0.000700867	0.00272478	0.000934134	0.014569	0.00349766	0.0702486	0.0229132	0.104403	0.0232095	0.218859	0.0375275	0.00486936	0.000207351	0.00296044
			Cpx	4	3.42456	0.609717	915.187	246.683	21.5259	371.474	7.90504	0.00719483	0.106852	8.51937	0.146692	0.00969142	0.00124118	0	0.00147017	0.00390215	0.00206378	0.0737323	0.183271	0.0898929	0.622202	0.150955	1.36606	0.313319	0.991493	0.143939	0.91745	0.128988	0.0439249	6.64959e-05	0.00861286
B469R944P5	1133.47	Dunite	Cpx	9	5.46861	1.04181	601.9	250.399	21.3995	376.223	8.88156	0.0120146	0.566823	5.2116	0.277381	0.00906577	0.00269061	0.00874707	0.013933	0.0321418	0.00517766	0.059606	0.112482	0.0606408	0.389897	0.0976228	0.813564	0.205561	0.628724	0.0958551	0.663986	0.0962342	0.024008	0.000386314	0.00997924
B482/483R970	1162.18	Dunite	Cpx	7	1.69253	0.646713	1247.02	322.456	19.6913	305.835	8.10806	0.0106919	0.0431849	8.38638	0.157441	0.00852834	0.00233154	0.0121628	0.000537723	0.000606522	0.00119562	0.0253569	0.0839786	0.0551519	0.385125	0.119027	1.16743	0.328277	1.04707	0.156757	1.04123	0.153225	0.0606066	0	0.00357345
B506R1010P1	1215.58	Dunite	Cpx	6	0.552827	1.65335	530.501	115.894	11.2743	148.281	5.78953	0.00410746	0.413462	4.62672	1.712	0.0027082	0.00342727	0.0335233	0.0017982	0.00477185	0.00395402	0.0840161	0.171382	0.102579	0.662704	0.138354	1.0054	0.202553	0.444506	0.0491123	0.272353	0.0382822	0.75977	0.00030359	0.00926088
B510R1017	1223.48	Harzburgite	Opx	5	0.871359	0.62716	79.8037	60.5615	50.5688	592.289	35.6457	0.00296022	0.0181092	0.177516	0.00584335	0.00412482	0.0066496	0.0216048	0.000546459	0.000254631	0	0.00123158	0.00282514	0.000816075	0.00343802	0.00117159	0.0187315	0.00686905	0.031141	0.0064532	0.0561652	0.0116227	0.00332763	0.000291993	0.00535437
B541R1064P4	1295.2	Lherzolite	Opx	5	1.18881	0.512741	250.555	117.657	55.5239	704.179	36.672	0.0065661	0.00228373	0.526257	0.0235777	0.00668681	0.00170832	0.00203628	0	0	0	0.000684584	0.00116343	0.00107709	0.00695396	0.00306997	0.0461216	0.0190707	0.0879436	0.018308	0.176207	0.0322831	0.00475077	5.45167e-05	0.00312003
			Cpx	4	2.65134	0.500607	605.969	235.814	21.3377	389.171	7.75921	0.00436576	0.0639307	5.72856	0.11442	0.00771914	0.00265031	0.0025206	0.000447995	0.00347726	0.00281894	0.056373	0.134662	0.0665036	0.407739	0.102162	0.909875	0.210291	0.689632	0.104103	0.656953	0.0869103	0.0244793	6.6835e-05	0.0034707
B592R1158P2A	1411.61	Lherzolite	Opx	5	3.06906	0.549365	363.045	145.201	57.5786	736.423	36.7794	0.00521016	0.0175436	1.34149	0.0348353	0.00709373	0.00116796	0.004187	0	0.000234056	0.000119639	0.00176561	0.0100499	0.00677827	0.0473995	0.0134926	0.162161	0.0478237	0.184738	0.0349731	0.277125	0.0516833	0.010792	0	0.00104449
			Cpx	5	7.04062	0.659012	931.917	250.162	22.9556	360.426	11.0364	0.0256591	0.0520309	9.90215	0.216226	0.00997456	0.00327336	0.0154345	7.4045e-05	0.00088837	0.00300684	0.0907207	0.20914	0.115953	0.743657	0.168957	1.49207	0.352989	1.13712	0.167427	1.12858	0.150484	0.0552648	0	0.0058335

## Sheet: Table S5
Table S5. Trace elements compositions (ppm) of olivine of peridotite in the Zedang drilling core
Sample ID	Depth (m)	Lithology	Li	B	Al	Ca	Ti	V	Co	Ni	Zn
B9R33P2	69.23	Lherzolite	0.995005	1.16611	4.12507	99.0093	3.1086	0.598407	144.249	3300.06	34.7893
			1.24046	0.711469	35.3087	139.593	3.50803	0.657042	146.394	3335.36	35.8619
B21R53P3	109.44	Dunite	1.12149	0.909941	3.55737	415.23	5.81989	0.494857	132.344	3138.52	42.0144
			1.03297	1.21476	2.64464	394.347	4.65145	0.350095	138.426	3286.94	43.3122
			1.79978	0.671245	2.28332	472.52	4.47677	0.343606	129.163	3004.13	40.6512
			2.18861	1.07854	2.84317	504.937	4.45141	0.391309	134.09	3156.7	41.637
B30R68P3	130.42	Lherzolite	1.35055	0.952145	258.553	127.897	5.604	1.55909	146.222	3250.02	50.4047
			1.45722	0.699377	9.30598	155.638	3.22897	0.719397	137.943	3125.27	36.9821
B72R147P7	230.85	Harzburgite	1.35979	0.458034	3.77421	99.2667	3.57858	0.283028	141.832	3078.53	42.7034
			1.10141	0.719471	3.5586	141.27	4.35812	0.559462	146.483	3145.54	43.6226
B110R209P2	319.6	Lherzolite	0.795312	0.865866	3.05677	124.145	4.15231	0.523484	143.178	3056.8	48.0259
			1.08976	0.796116	6.84123	109.529	6.38177	0.804946	140.582	3007.2	46.5569
B131R250P2	369.9	Lherzolite	1.4633	0.339903	6.06184	190.094	7.44328	0.631046	145.288	3128.53	40.1785
B177R327P1	480.12	Lherzolite	1.07935	0.511119	21.7736	188.929	4.85977	0.968058	144.628	3263.03	40.466
			0.949687	0.38525	6.37358	192.909	6.22715	0.86663	143.826	3060.16	44.8132
B184R344P2	499.87	Dunite	0.851292	0.268818	3.7319	153.719	6.93596	0.336202	134.598	2974.31	32.7704
			0.729365	0.668553	4.26934	151.107	4.78026	0.274114	137.495	2981.59	39.1017
			1.21602	0.173304	6.10837	222.07	6.05588	0.570895	138.942	2990.93	42.3139
			0.992914	0.359832	7.45328	159.714	8.32581	0.80072	137.848	2956.23	42.1266
			1.26815	0.352093	3.44336	136.262	6.0158	0.470237	135.972	2938.87	39.0582
B232R443P1B	610.22	Lherzolite	1.39397	1.0418	9.6575	194.119	2.87186	0.981169	138.343	3150.26	40.4896
			1.17601	1.20407	9.13074	168.532	2.40133	0.890978	137.395	3090.2	41.2204
B264R513P1	680.17	Lherzolite	0.775004	0.418335	6.84279	178.495	6.89918	0.824582	141.695	3017.88	37.0891
			0.948946	0.575346	5.86013	158.449	4.7024	0.6609	139.963	3096.2	36.7383
B290R579P6	739.27	Lherzolite	1.51174	1.60859	3.84457	108.693	3.89488	0.645217	141.771	3018.15	43.6316
			1.16372	0.919434	4.30136	129.132	4.00515	0.717833	138.888	3058.16	43.159
B318R649P3	799.16	Harzburgite	1.43413	1.14857	7.4661	84.9838	4.96672	0.733872	140.229	3228.34	42.0072
			0.80283	0.697983	5.8774	121.836	8.54268	0.669425	139.302	3145.41	44.6986
B325R664P2	812.95	Lherzolite	1.43843	0.632031	12.2196	136.547	5.79304	0.550475	132.382	2815.12	37.1105
			1.27093	0.766674	4.21417	80.4021	6.48342	0.684788	140.088	3064	39.2962
B364R743P2	900.62	Harzburgite	2.29605	1.11172	5.53022	137.225	3.63118	0.707915	136.11	3258.24	37.7748
			2.34232	0.913306	7.49532	172.862	4.72722	0.953773	138.126	3215.63	43.94
			2.14756	1.06756	3.0909	135.502	3.63539	0.815327	140.202	3253.2	47.2206
B394R812P1	961.76	Lherzolite	1.5762	2.0548	3.0201	49.7928	13.7006	0.462694	141.31	2976.58	31.1585
			0.784535	1.11654	4.05043	75.2142	11.3065	0.485749	141.973	3040.38	32.467
B422R870P3	1020.85	Lherzolite	0.992716	0.51427	5.46708	169.215	3.70061	0.745689	140.837	2947.9	37.8515
			1.10366	0.473651	5.80387	194.711	5.33374	0.807496	142.676	3021.13	41.5932
			0.895928	0.702539	9.80338	204.517	6.39587	1.05995	140.87	2935.44	41.1309
			1.22806	0.575898	10.9837	132.991	6.81477	0.868479	139.203	2964.59	34.4733
B465R934P1	1121.28	Lherzolite	1.3033	0.617084	5.06301	124.538	7.35927	0.562028	136.183	3011.26	27.1746
			1.16924	0.579624	7.4835	88.1221	10.0855	0.694458	138.844	3073.52	30.4427
B469R944P5	1133.47	Dunite	1.38275	1.34049	5.40152	165.777	8.85275	0.89114	141.217	3022.42	48.07
			1.13283	1.08186	3.5294	99.7177	6.53627	0.691748	141.691	3050.97	47.8046
			1.19377	0.997991	9.33534	221.168	7.13313	1.06452	137.565	2994.69	40.9096
B482/483R970	1162.18	Dunite	1.15764	0.352444	13.4413	457.571	7.84842	0.965522	136.699	2829.85	43.6138
			1.34667	0.748433	7.55628	392.596	3.62799	0.487142	138.413	2958.39	44.863
			1.57048	0.601446	7.79107	412.177	4.48571	0.730177	138.906	2898.62	48.7583
			1.14224	0.40502	7.69782	345.017	5.68428	0.653198	139.418	2893.31	46.0885
B506R1010P1	1215.58	Dunite	0.657204	0.459737	3.25033	286.391	4.22137	0.447762	109.644	2144.55	36.7549
			0.717	0.636301	5.10563	196.766	8.53698	0.512845	102.757	1981.82	33.563
			1.17022	0.432785	3.3876	360.582	5.59445	0.748235	107.112	2069.85	35.771
			1.4726	0.38618	3.28373	409.505	4.17158	0.606006	103.23	2006.96	35.8495
B510R1017	1223.48	Harzburgite	1.05242	0.834389	5.46561	128.785	2.68735	0.618093	126.139	2624.24	42.1034
			1.30814	0.869591	4.78718	196.258	1.45243	0.502652	127.517	2703.63	41.3127
			1.08028	0.407171	4.45572	174.465	2.65049	0.514125	126.69	2669.05	43.7519
			0.560015	0.48521	6.76568	171.087	1.73937	0.43733	127.065	2597.96	35.3465
			0.635797	0.910952	4.06981	73.7571	1.71104	0.429242	127.226	2527.62	35.8085
B541R1064P4	1295.2	Lherzolite	0.979846	0.34262	5.38619	73.9434	7.24431	0.575957	135.982	3078.83	33.1394
			1.19132	0.548841	4.15395	133.819	7.78311	0.598305	145.116	3346.03	38.924
B592R1158P2A	1411.61	Lherzolite	0.806626	0.812882	12.5819	24.6193	14.7339	0.785581	133.794	2917.34	20.7767
			1.08869	0.588903	3.00523	56.4981	5.58691	0.491529	141.089	3011.33	34.2551

## Sheet: Table S6
Table S6. Whole-rock Re-Os isotopic compositions of peridotite in the Zedang drilling core
Sample ID	Depth (m)	Lithology	Re (ppb)	2SE	Os (ppb)	2SE	187Os/188 Os	2SE	187Re/188Os	2SE	TRD (Ga)
B9R33P2	69.23	Lherzolite	0.283658	0.0121139	4.47007	0.0855131	0.127363	0.000272115	0.305543	0.0142979	0.333253
B21R53P3	109.44	Dunite	0.0403966	0.00405726	2.37704	0.01591	0.126609	0.000212381	0.0818197	0.00823585	0.445131
B72R147P7	230.85	Harzburgite	0.030794	0.00558745	3.08693	0.0324326	0.125803	0.000352022	0.0480223	0.00872806	0.564532
B110R209P2	319.6	Lherzolite	0.0251179	0.00429928	2.53132	0.0194452	0.125031	0.000299588	0.0477636	0.00818363	0.67864
B177R327P1	480.12	Lherzolite	0.289359	0.0135877	4.27178	0.135007	0.12815	0.00040568	0.326185	0.018463	0.216118
B184R344P2	499.87	Dunite	0.109278	0.0071006	4.5665	0.14265	0.129827	0.000399142	0.115261	0.0083099
B264R513P1	680.17	Lherzolite	0.296362	0.0126492	3.67871	0.11081	0.128684	0.000326211	0.387966	0.0202675	0.13666
B318R649P3	799.16	Harzburgite	0.00894275	0.0025741	2.93539	0.0488335	0.124822	0.000310421	0.0146641	0.00422797	0.709525
B337R688P5	840.37	Harzburgite	0.0335651	0.00444096	3.41774	0.0822251	0.126272	0.000312727	0.0472802	0.00635818	0.49498
B343R701P2	851.62	Dunite	0.0242951	0.00382681	4.50741	0.059989	0.124721	0.000140335	0.0259438	0.00410107	0.724299
B347R710P2	862.46	Harzburgite	0.564273	0.0106746	4.54659	0.141897	0.135162	0.000730408	0.598188	0.0218311
B360R731P4	889.81	Dunite	0.0935354	0.00666332	12.3033	0.572702	0.126071	0.00034072	0.0365992	0.00311453	0.524773
B364R743P2	900.62	Harzburgite	0.0251179	0.00429928	2.53132	0.0194452	0.125031	0.000299588	0.0477636	0.00818363	0.67864
B394R812P1	961.76	Lherzolite	0.140887	0.0102536	2.48011	0.0335357	0.126226	0.000296214	0.273482	0.0202443	0.501811
B422R870P3	1020.85	Lherzolite	0.459913	0.0137087	4.00827	0.205619	0.135009	0.000443786	0.553024	0.0328107
B469R944P5	1133.47	Dunite	0.260687	0.0119734	2.8471	0.0728628	0.125516	0.000333855	0.440762	0.0231748	0.60688
B474R954P2-1	1143.25	Lherzolite	0.306369	0.0118335	4.59802	0.0777857	0.125958	0.00020483	0.320765	0.0135257	0.541518
B482/483R970	1162.18	Dunite	0.0122042	0.00412697	10.914	0.353844	0.127762	0.000179545	0.00538443	0.00182915	0.273979
B491R984P1	1179.75	Lherzolite	0.459962	0.0177369	3.41416	0.0511255	0.127171	0.000845464	0.649339	0.0537227	0.361773
B491R984P2	1179.89	Lherzolite	0.36611	0.010671	3.4217	0.117413	0.127271	0.000823664	0.515707	0.0464366	0.346925
B491R984P3A	1180.11	Harzburgite	0.257418	0.00995028	4.36557	0.0606124	0.124622	0.000249382	0.283815	0.0116569	0.739005
B491R984P3B	1180.26	Harzburgite	0.418584	0.0201598	3.93436	0.214486	0.127841	0.00101901	0.512793	0.0746044	0.262176
B491R984P5B	1181.23	Harzburgite	0.483773	0.0231984	3.85701	0.256096	0.127612	0.000922414	0.60454	0.0990279	0.296248
B492R985P6	1182.64	Harzburgite	0.434949	0.0204232	4.05574	0.193079	0.128212	0.00129164	0.516895	0.0691262	0.207017
B492R985P7	1182.82	Harzburgite	0.404194	0.00797792	4.10935	0.317869	0.126739	0.00105242	0.47408	0.0756928	0.425818
B492R986P5	1184.72	Harzburgite	0.337025	0.0168472	4.55029	0.261431	0.127099	0.000896933	0.356992	0.0543741	0.372381
B492R986P7	1185.14	Dunite	0.850699	0.0134821	5.28255	0.42727	0.126896	0.00134644	0.776187	0.127949	0.402482
B492R986P9	1185.56	Dunite	0.60769	0.0508367	4.32433	0.450218	0.125856	0.000322834	0.677325	0.180924	0.556599
B493R987P1-1	1186.12	Dunite	0.608149	0.022864	4.74297	0.0853067	0.124572	0.000260148	0.617154	0.025721	0.746341
B494R988P2B	1187.2	Harzburgite	0.276653	0.00832938	4.36372	0.137117	0.125133	0.000377399	0.305172	0.0132805	0.663592
B506R1010P1	1215.58	Dunite	13.2501	0.627123	6.7666	0.395803	0.147639	0.000351989	9.45342	0.71131
B510R1017	1223.48	Harzburgite	0.606062	0.0172244	4.81154	0.221513	0.128067	0.000243422	0.606548	0.0328164	0.228572
B541R1064P4	1295.2	Lherzolite	0.0520323	0.00519024	4.20113	0.141514	0.126436	0.000307361	0.0596276	0.00627785	0.470796
B592R1158P2A	1411.61	Lherzolite	0.113208	0.00696801	4.17217	0.0981084	0.124761	0.000253308	0.130606	0.00860551	0.718402

## Sheet: Table S7
Table S7. Parameters used for pMELTS modeling of isentropic decompressional melting and melt-peridotite interaction
Isentropic decompressional melting (pMELTS modeling)
Case ID	Tp	P0	Pf	Step
1	1300 °C	15.0 kbar	0.1 kbar	0.1 kbar
2	1350 °C	25.0 kbar	0.1 kbar	0.1 kbar
3	1400 °C	30.0 kbar	0.1 kbar	0.1 kbar
4	1450 °C	40.0 kbar	0.1 kbar	0.1 kbar
Mantle source = DMM [1]
Trace-element partition coefficients
	Kd (Ol/liq) [2]	Kd (Opx/liq) [3]	Kd (Cpx/liq) [3]	Kd (Sp/liq) [4]	Kd (Gt/liq) [2]
Ti	0.006	0.024	0.1	0.048	0.1
La	0.0004	0.0007	0.0466	0.0006	0.01
Ce	0.0005	0.0015	0.0733	0.0006	0.021
Pr	0.0008	0.003	0.1093	0.0006	0.054
Nd	0.001	0.0055	0.1544	0.0006	0.087
Sm	0.0013	0.0143	0.251	0.0006	0.217
Eu	0.0016	0.0204	0.2952	0.0006	0.32
Gd	0.0015	0.0281	0.3377	0.0006	0.498
Tb	0.0015	0.0376	0.3758	0.0006	0.75
Dy	0.0017	0.0487	0.4071	0.0015	1.06
Ho	0.0016	0.0601	0.4283	0.003	1.53
Er	0.0015	0.0714	0.4402	0.003	2
Yb	0.0015	0.0913	0.4426	0.0045	4.03
Lu	0.0015	0.0995	0.4368	0.0045	5.5
Isentropic melt-peridotite interaction (pMELTS modeling)
wt%	Melt 1	Melt 2	Starting peridotite
SiO2	48.6245	47.331	44.7239
TiO2	0.0448826	0.0621492	0.00631411
Al2O3	18.248	17.9257	2.33428
Fe2O3	0.798386	0.76208	0.136701
FeO	6.45036	7.43128	8.0903
MnO	0.00470388	0.00683485	0.145249
MgO	12.0912	13.1278	42.0131
NiO	0.0026315	0.00391264	0.269771
CaO	13.6757	12.5667	2.27154
Na2O	0.0597115	0.782501	0.00885156
Total	100	100	100
Melt 1: Integrated melts of F = 15 from DMM melting at Tp=1350 °C
Melt 2: Integrated melts of F = 8 from DMM melting at Tp=1350 °C
Starting peridotite: Residues of F= 10 from DMM melting at Tp=1350 °C
Melt-peridotite interaction: P-T conditions
Case ID	Melt	P (kbar)	T (°C)
1	1	4	1000
2	1	4	1100
3	1	4	1200
4	1	4	1300
5	1	6	1000
6	1	6	1100
7	1	6	1200
8	1	6	1300
9	1	8	1000
10	1	8	1100
11	1	8	1200
12	1	8	1300
13	2	4	1000
14	2	4	1100
15	2	4	1200
16	2	4	1300
17	2	6	1000
18	2	6	1100
19	2	6	1200
20	2	6	1300
21	2	8	1000
22	2	8	1100
23	2	8	1200
24	2	8	1300
1. Workman RK, Hart SR. Major and trace element composition of the depleted MORB mantle (DMM). Earth Planet Sci Lett 2005; 231: 53–72.
2. McKenzie D, O’Nions RK. Partial melt distributions from inversion of Rare Earth Element concentrations. J. Petrol 1991; 32: 1021–1091.
3. Yao LJ, Sun CG, Liang Y. A parameterized model for REE distribution beween low-Ca pyroxene and basaltic melts with applications to REE partitioning in low-Ca pyroxene along a mantle adiabat and during pyroxenite-derived melt and peridotite interaction. Contrib Mineral Petrol 2012; 164: 261-280.
4. Suhr G, Seck HA, Shimizu N et al. Infiltration of refractory melts into the lowermost oceanic crust: evidence from dunite- and gabbro-hosted clinopyroxenes in the Bay of Islands Ophiolite. Contrib Mineral Petrol 1998; 131: 136-154.

## Sheet: Table S8
Table S8. Solid whole-rock results of pMELTS modeling of isentropic decompressional melting from the DMM source
Tp	Pressure	F (melt fraction)	Temperature	SiO2	TiO2	Al2O3	FeOT	MnO	MgO	NiO	CaO	Na2O	Total	Ti	La	Ce	Pr	Nd	Sm	Eu	Gd	Tb	Dy	Ho	Er	Yb	Lu
°C	kbar	%	°C	wt%	wt%	wt%	wt%	wt%	wt%	wt%	wt%	wt%	wt%	ppm	ppm	ppm	ppm	ppm	ppm	ppm	ppm	ppm	ppm	ppm	ppm	ppm	ppm
1300 ºC	15	0	1335.88	44.9479	0.0129418	3.96576	8.2289	0.13099	39.0092	0.241875	3.18129	0.261904	99.9808	693.833	0.156966	0.488998	0.0990018	0.549553	0.228611	0.092523	0.344759	0.0675173	0.488321	0.111026	0.335775	0.352283	0.0560559
1300 ºC	14.9	0	1335.49	44.946	0.0129138	3.95788	8.22978	0.13105	39.0235	0.241996	3.17977	0.257911	99.9808	689.117	0.150888	0.477303	0.0973932	0.543057	0.226436	0.0917882	0.341964	0.0669925	0.484785	0.110186	0.333193	0.349602	0.0556457
1300 ºC	14.8	0	1335.09	44.944	0.0128852	3.94982	8.23068	0.131111	39.0381	0.242119	3.17816	0.253932	99.9808	684.363	0.145121	0.465867	0.0957954	0.536545	0.224245	0.0910459	0.339143	0.0664622	0.481208	0.109337	0.330584	0.346895	0.0552314
1300 ºC	14.7	0	1334.69	44.9419	0.0128561	3.94159	8.2316	0.131174	39.053	0.242245	3.17645	0.249966	99.9808	679.569	0.139641	0.454679	0.0942082	0.530018	0.222039	0.0902959	0.336293	0.0659263	0.477589	0.108478	0.327949	0.344161	0.0548129
1300 ºC	14.6	0	1334.28	44.9397	0.0128264	3.93318	8.23255	0.131239	39.0683	0.242374	3.17463	0.246015	99.9808	674.734	0.134428	0.443731	0.0926312	0.523474	0.219817	0.0895379	0.333414	0.0653847	0.473928	0.107611	0.325286	0.3414	0.0543902
1300 ºC	14.5	0	1333.88	44.9374	0.0127961	3.92458	8.23353	0.131305	39.0839	0.242506	3.17271	0.242077	99.9808	669.855	0.12946	0.433014	0.0910644	0.516914	0.217579	0.0887719	0.330506	0.0648372	0.470224	0.106733	0.322595	0.338611	0.053963
1300 ºC	14.4	0.005876	1333.47	44.935	0.0127653	3.91578	8.23453	0.131373	39.0999	0.242641	3.17067	0.238153	99.9808	664.938	0.124714	0.422516	0.0895078	0.510341	0.215326	0.0879984	0.327572	0.0642843	0.466479	0.105847	0.319878	0.335797	0.0535318
1300 ºC	14.3	0.062907	1333.05	44.9326	0.0127341	3.9069	8.23554	0.131442	39.116	0.242777	3.16858	0.234243	99.9808	660.024	0.120108	0.41219	0.087965	0.503795	0.213076	0.0872249	0.324638	0.0637314	0.462731	0.104961	0.31716	0.332983	0.0531006
1300 ºC	14.2	0.12048	1332.64	44.9301	0.0127025	3.89792	8.23656	0.131511	39.1323	0.242915	3.16643	0.230347	99.9808	655.091	0.115618	0.401989	0.0864291	0.497247	0.210821	0.086448	0.321691	0.0631759	0.458964	0.10407	0.314431	0.330157	0.0526675
1300 ºC	14.1	0.17861	1332.23	44.9276	0.0126707	3.88884	8.23759	0.131582	39.1487	0.243055	3.16421	0.226464	99.9807	650.138	0.111244	0.391912	0.0849	0.490698	0.208559	0.0856674	0.318732	0.0626178	0.455177	0.103176	0.311688	0.327319	0.0522324
1300 ºC	14	0.237315	1331.81	44.9251	0.0126385	3.87966	8.23863	0.131653	39.1654	0.243196	3.16192	0.222595	99.9808	645.165	0.106982	0.381959	0.0833778	0.484147	0.206291	0.0848832	0.315759	0.062057	0.451369	0.102276	0.308933	0.324468	0.0517952
1300 ºC	13.9	0.296613	1331.39	44.9225	0.0126059	3.87037	8.23969	0.131725	39.1823	0.243339	3.15956	0.21874	99.9808	640.171	0.102832	0.372129	0.0818624	0.477593	0.204016	0.0840951	0.312772	0.0614933	0.44754	0.101372	0.306164	0.321603	0.0513559
1300 ºC	13.8	0.356524	1330.97	44.9199	0.012573	3.86097	8.24076	0.131799	39.1993	0.243483	3.15714	0.2149	99.9808	635.154	0.0987907	0.362422	0.0803539	0.471036	0.201733	0.0833031	0.309772	0.0609269	0.44369	0.100464	0.303382	0.318725	0.0509144
1300 ºC	13.7	0.417068	1330.55	44.9172	0.0125397	3.85147	8.24184	0.131873	39.2166	0.24363	3.15464	0.211073	99.9809	630.115	0.0948574	0.352838	0.078852	0.464475	0.199444	0.0825071	0.306757	0.0603575	0.439816	0.0995503	0.300585	0.315832	0.0504706
1300 ºC	13.6	0.478264	1330.12	44.9145	0.0125059	3.84184	8.24293	0.131948	39.234	0.243778	3.15206	0.20726	99.9808	625.052	0.09103	0.343375	0.077357	0.45791	0.197146	0.0817069	0.303727	0.059785	0.43592	0.0986318	0.297773	0.312925	0.0500244
1300 ºC	13.5	0.540135	1329.7	44.9117	0.0124718	3.8321	8.24403	0.132024	39.2517	0.243928	3.1494	0.203462	99.9808	619.964	0.0873068	0.334034	0.0758686	0.451342	0.194841	0.0809025	0.300681	0.0592094	0.432	0.0977081	0.294946	0.310002	0.0495758
1300 ºC	13.4	0.602703	1329.27	44.9089	0.0124372	3.82224	8.24515	0.132101	39.2696	0.24408	3.14667	0.199678	99.9809	614.85	0.0836861	0.324814	0.074387	0.444768	0.192528	0.0800936	0.297619	0.0586305	0.428055	0.0967791	0.292104	0.307064	0.0491247
1300 ºC	13.3	0.665992	1328.84	44.906	0.0124022	3.81225	8.24628	0.13218	39.2877	0.244234	3.14384	0.195908	99.9808	609.709	0.0801663	0.315715	0.0729121	0.438189	0.190206	0.0792801	0.294541	0.0580483	0.424084	0.0958446	0.289245	0.30411	0.048671
1300 ºC	13.2	0.730027	1328.41	44.9031	0.0123667	3.80212	8.24741	0.132259	39.3061	0.244391	3.14093	0.192153	99.9808	604.541	0.0767456	0.306737	0.0714438	0.431605	0.187876	0.0784619	0.291446	0.0574627	0.420088	0.0949043	0.286369	0.301139	0.0482146
1300 ºC	13.1	0.794835	1327.98	44.9001	0.0123307	3.79186	8.24857	0.13234	39.3247	0.244549	3.13793	0.188413	99.9808	599.343	0.0734225	0.297878	0.0699822	0.425015	0.185537	0.0776389	0.288334	0.0568734	0.416064	0.0939582	0.283476	0.29815	0.0477554
1300 ºC	13	0.860442	1327.54	44.8971	0.0122942	3.78146	8.24974	0.132422	39.3436	0.24471	3.13483	0.184688	99.9808	594.115	0.0701954	0.289139	0.0685273	0.418417	0.183188	0.0768108	0.285203	0.0562806	0.412013	0.0930061	0.280565	0.295144	0.0472934
1300 ºC	12.9	0.926877	1327.1	44.894	0.0122571	3.77092	8.25092	0.132505	39.3628	0.244873	3.13164	0.180977	99.9809	588.856	0.0670626	0.28052	0.067079	0.411813	0.180829	0.0759776	0.282054	0.0556839	0.407933	0.0920476	0.277636	0.292119	0.0468283
1300 ºC	12.8	0.99417	1326.66	44.8909	0.0122195	3.76022	8.25211	0.13259	39.3822	0.245039	3.12834	0.177282	99.9809	583.565	0.0640227	0.272019	0.0656374	0.405202	0.178461	0.0751391	0.278885	0.0550833	0.403823	0.0910827	0.274687	0.289074	0.0463602
1300 ºC	12.7	1.06235	1326.21	44.8877	0.0121814	3.74937	8.25332	0.132676	39.4019	0.245207	3.12494	0.173602	99.9809	578.239	0.0610741	0.263638	0.0642025	0.398582	0.176082	0.0742951	0.275697	0.0544787	0.399682	0.0901112	0.271719	0.28601	0.0458889
1300 ºC	12.6	1.13146	1325.77	44.8844	0.0121426	3.73836	8.25454	0.132763	39.422	0.245378	3.12143	0.169937	99.9809	572.879	0.0582152	0.255376	0.0627742	0.391954	0.173693	0.0734453	0.272488	0.0538699	0.39551	0.0891327	0.268731	0.282925	0.0454143
1300 ºC	12.5	1.20152	1325.32	44.8811	0.0121033	3.72718	8.25578	0.132852	39.4423	0.245551	3.1178	0.166288	99.981	567.482	0.0554447	0.247232	0.0613525	0.385316	0.171293	0.0725897	0.269257	0.0532568	0.391305	0.0881471	0.265721	0.27982	0.0449363
1300 ºC	12.4	1.27258	1324.86	44.8777	0.0120632	3.71582	8.25703	0.132942	39.4629	0.245727	3.11405	0.162654	99.9809	562.046	0.052761	0.239208	0.0599375	0.37867	0.168881	0.0717281	0.266005	0.0526393	0.387066	0.0871542	0.26269	0.276692	0.0444547
1300 ºC	12.3	1.34467	1324.41	44.8743	0.0120225	3.70428	8.2583	0.133034	39.4839	0.245907	3.11018	0.159036	99.981	556.572	0.0501628	0.231301	0.0585293	0.372013	0.166457	0.0708602	0.26273	0.0520171	0.382793	0.0861536	0.259636	0.273541	0.0439695
1300 ºC	12.2	1.41783	1323.95	44.8707	0.0119811	3.69255	8.25959	0.133127	39.5053	0.246089	3.10618	0.155434	99.9809	551.056	0.0476485	0.223513	0.0571278	0.365345	0.164021	0.0699858	0.259432	0.0513902	0.378483	0.0851452	0.256559	0.270367	0.0434805
1300 ºC	12.1	1.49211	1323.49	44.8672	0.011939	3.68063	8.26088	0.133223	39.527	0.246274	3.10204	0.151849	99.981	545.498	0.0452168	0.215844	0.055733	0.358667	0.161573	0.0691048	0.256109	0.0507584	0.374136	0.0841287	0.253458	0.267168	0.0429876
1300 ºC	12	1.56756	1323.02	44.8635	0.0118961	3.6685	8.2622	0.13332	39.5491	0.246463	3.09776	0.148279	99.981	539.895	0.0428663	0.208294	0.0543451	0.351977	0.159112	0.0682168	0.252762	0.0501216	0.36975	0.0831037	0.250332	0.263944	0.0424906
1300 ºC	11.9	1.64421	1322.55	44.8598	0.0118523	3.65616	8.26354	0.133419	39.5715	0.246656	3.09334	0.144726	99.981	534.246	0.0405957	0.200862	0.052964	0.345275	0.156637	0.0673218	0.249389	0.0494795	0.365325	0.0820701	0.24718	0.260694	0.0419893
1300 ºC	11.8	1.72211	1322.08	44.856	0.0118078	3.64359	8.2649	0.13352	39.5944	0.246852	3.08876	0.14119	99.981	528.55	0.0384035	0.19355	0.0515899	0.338561	0.154148	0.0664194	0.245989	0.048832	0.360859	0.0810275	0.244002	0.257417	0.0414838
1300 ºC	11.7	1.80133	1321.6	44.8521	0.0117624	3.6308	8.26626	0.133623	39.6177	0.247051	3.08402	0.137671	99.981	522.803	0.0362886	0.186356	0.0502227	0.331834	0.151645	0.0655094	0.242562	0.0481789	0.35635	0.0799756	0.240797	0.254112	0.0409737
1300 ºC	11.6	1.88192	1321.12	44.8482	0.011716	3.61776	8.26765	0.133727	39.6415	0.247255	3.07912	0.134169	99.9811	517.005	0.0342495	0.179283	0.0488626	0.325093	0.149128	0.0645916	0.239106	0.04752	0.351796	0.0789141	0.237563	0.250778	0.0404589
1300 ºC	11.5	1.96394	1320.63	44.8441	0.0116687	3.60448	8.26906	0.133835	39.6658	0.247463	3.07403	0.130684	99.9811	511.153	0.032285	0.172329	0.0475097	0.318339	0.146595	0.0636657	0.235621	0.0468552	0.347198	0.0778427	0.234299	0.247414	0.0399393
1300 ºC	11.4	2.04744	1320.14	44.84	0.0116204	3.59092	8.2705	0.133944	39.6905	0.247675	3.06877	0.127217	99.9811	505.245	0.0303938	0.165496	0.0461641	0.31157	0.144047	0.0627315	0.232106	0.0461841	0.342552	0.0767611	0.231006	0.244019	0.0394147
1300 ºC	11.3	2.1325	1319.65	44.8358	0.0115711	3.57709	8.27195	0.134056	39.7157	0.247891	3.06331	0.123768	99.9811	499.279	0.0285747	0.158784	0.0448259	0.304787	0.141482	0.0617886	0.228559	0.0455068	0.337858	0.0756688	0.227681	0.240591	0.0388849
1300 ºC	11.2	2.21918	1319.15	44.8315	0.0115206	3.56298	8.27342	0.134171	39.7415	0.248113	3.05765	0.120338	99.9812	493.252	0.0268264	0.152194	0.0434953	0.297989	0.138901	0.0608367	0.22498	0.0448228	0.333113	0.0745656	0.224323	0.237131	0.0383497
1300 ºC	11.1	2.30756	1318.64	44.8271	0.011469	3.54856	8.27491	0.134288	39.7678	0.248339	3.05177	0.116926	99.9812	487.163	0.0251476	0.145725	0.0421724	0.291177	0.136303	0.0598757	0.221368	0.044132	0.328316	0.073451	0.220932	0.233636	0.0378089
1300 ºC	11	2.39772	1318.13	44.8226	0.0114162	3.53382	8.27644	0.134407	39.7948	0.24857	3.04568	0.113533	99.9813	481.008	0.0235372	0.13938	0.0408574	0.284348	0.133688	0.0589052	0.217722	0.0434342	0.323465	0.0723247	0.217506	0.230106	0.0372624
1300 ºC	10.9	2.48974	1317.61	44.818	0.0113622	3.51876	8.27798	0.13453	39.8223	0.248807	3.03935	0.11016	99.9813	474.786	0.0219939	0.133159	0.0395504	0.277505	0.131055	0.0579249	0.21404	0.0427292	0.318559	0.0711863	0.214045	0.226538	0.0367098
1300 ºC	10.8	2.58371	1317.09	44.8132	0.0113068	3.50334	8.27955	0.134656	39.8505	0.24905	3.03277	0.106806	99.9812	468.493	0.0205165	0.127062	0.0382518	0.270646	0.128403	0.0569345	0.210321	0.0420167	0.313595	0.0700354	0.210546	0.222933	0.0361511
1300 ºC	10.7	2.67973	1316.56	44.8084	0.01125	3.48756	8.28115	0.134785	39.8794	0.249298	3.02594	0.103473	99.9813	462.126	0.0191039	0.121091	0.0369617	0.263771	0.125732	0.0559337	0.206565	0.0412964	0.308571	0.0688716	0.207009	0.219288	0.035586
1300 ºC	10.6	2.77789	1316.02	44.8035	0.0111917	3.47139	8.28278	0.134917	39.9091	0.249553	3.01883	0.100161	99.9814	455.684	0.0177547	0.115247	0.0356805	0.256881	0.123042	0.0549221	0.20277	0.0405682	0.303486	0.0676944	0.203433	0.215603	0.0350142
1300 ºC	10.5	2.8783	1315.48	44.7984	0.0111319	3.45482	8.28443	0.135053	39.9394	0.249814	3.01143	0.0968708	99.9814	449.162	0.0164679	0.109531	0.0344084	0.249976	0.120333	0.0538995	0.198935	0.0398317	0.298337	0.0665035	0.199816	0.211875	0.0344355
1300 ºC	10.4	2.98107	1314.93	44.7932	0.0110705	3.43782	8.28612	0.135193	39.9706	0.250083	3.00374	0.0936023	99.9814	442.558	0.0152422	0.103944	0.0331458	0.243056	0.117603	0.0528655	0.195059	0.0390868	0.293122	0.0652983	0.196157	0.208104	0.0338498
1300 ºC	10.3	3.08633	1314.37	44.7878	0.0110074	3.42037	8.28784	0.135336	40.0026	0.250359	2.99572	0.0903565	99.9814	435.869	0.0140765	0.0984879	0.031893	0.236122	0.114853	0.0518197	0.19114	0.0383331	0.287839	0.0640784	0.192455	0.204288	0.0332567
1300 ºC	10.2	3.19421	1313.8	44.7823	0.0109425	3.40244	8.28959	0.135484	40.0355	0.250642	2.98736	0.0871343	99.9814	429.091	0.0129694	0.0931638	0.0306505	0.229174	0.112081	0.0507618	0.187178	0.0375705	0.282487	0.0628434	0.188708	0.200425	0.032656
1300 ºC	10.1	3.30484	1313.22	44.7767	0.0108757	3.38402	8.29138	0.135636	40.0694	0.250934	2.97865	0.0839363	99.9815	422.22	0.0119199	0.0879733	0.0294187	0.222213	0.109289	0.0496916	0.183171	0.0367985	0.277061	0.0615928	0.184914	0.196515	0.0320474
1300 ºC	10	3.41837	1312.64	44.7709	0.0108069	3.36506	8.29322	0.135792	40.1042	0.251234	2.96955	0.0807635	99.9815	415.254	0.0109266	0.0829181	0.028198	0.21524	0.106475	0.0486086	0.179119	0.0360171	0.271561	0.0603261	0.181074	0.192555	0.0314307
1300 ºC	9.9	3.53496	1312.04	44.7649	0.010736	3.34554	8.29509	0.135954	40.1401	0.251544	2.96006	0.0776168	99.9815	408.189	0.00998843	0.0779998	0.0269891	0.208256	0.10364	0.0475125	0.175019	0.0352259	0.265984	0.0590428	0.177184	0.188545	0.0308056
1300 ºC	9.8	3.65479	1311.44	44.7588	0.0106629	3.32543	8.29701	0.13612	40.1772	0.251863	2.95013	0.0744973	99.9817	401.02	0.00910401	0.0732203	0.0257925	0.201263	0.100782	0.0464031	0.170871	0.0344246	0.260328	0.0577426	0.173244	0.184482	0.0301719
1300 ºC	9.7	3.77802	1310.82	44.7525	0.0105875	3.30469	8.29897	0.136293	40.2154	0.252193	2.93976	0.0714059	99.9818	393.744	0.00827211	0.0685815	0.0246088	0.194262	0.0979027	0.0452799	0.166674	0.033613	0.25459	0.0564248	0.169253	0.180365	0.0295292
1300 ºC	9.6	3.90486	1310.19	44.7459	0.0105095	3.28328	8.30099	0.13647	40.2548	0.252533	2.92891	0.0683441	99.9817	386.358	0.00749142	0.0640852	0.0234387	0.187255	0.0950013	0.0441427	0.162427	0.0327909	0.248768	0.0550891	0.165209	0.176193	0.0288774
1300 ºC	9.5	4.03551	1309.55	44.7392	0.010429	3.26116	8.30306	0.136655	40.2956	0.252885	2.91754	0.065313	99.9818	378.856	0.00676062	0.0597335	0.022283	0.180245	0.0920779	0.0429913	0.158129	0.031958	0.242859	0.0537351	0.161111	0.171964	0.0282161
1300 ºC	9.4	4.17021	1308.9	44.7322	0.0103457	3.23828	8.30518	0.136845	40.3379	0.25325	2.90563	0.0623142	99.9819	371.236	0.00607835	0.0555284	0.0211425	0.173235	0.0891329	0.0418253	0.153779	0.031114	0.236862	0.0523622	0.156958	0.167677	0.027545
1300 ºC	9.3	4.30919	1308.23	44.725	0.0102595	3.2146	8.30737	0.137043	40.3816	0.253627	2.89314	0.0593492	99.982	363.492	0.00544324	0.051472	0.0200181	0.166228	0.0861665	0.0406445	0.149376	0.0302589	0.230774	0.0509701	0.152748	0.163331	0.026864
1300 ºC	9.2	4.45272	1307.55	44.7175	0.0101701	3.19005	8.30962	0.137248	40.427	0.254019	2.88003	0.0564198	99.9821	355.621	0.00485386	0.0475664	0.0189107	0.159227	0.0831793	0.0394488	0.144919	0.0293924	0.224594	0.0495584	0.148481	0.158923	0.0261727
1300 ºC	9.1	4.60107	1306.85	44.7097	0.0100775	3.1646	8.31194	0.137461	40.4741	0.254425	2.86625	0.0535279	99.9821	347.619	0.00430874	0.0438136	0.0178213	0.152237	0.0801718	0.038238	0.14041	0.0285144	0.218318	0.0481268	0.144155	0.154454	0.025471
1300 ºC	9	4.75456	1306.14	44.7017	0.0099814	3.13816	8.31435	0.137683	40.523	0.254848	2.85177	0.0506755	99.9822	339.48	0.00380638	0.0402159	0.0167511	0.145262	0.077145	0.0370119	0.135846	0.0276247	0.211946	0.046675	0.13977	0.149921	0.0247585
1300 ºC	8.9	4.91351	1305.41	44.6933	0.00988159	3.11067	8.31684	0.137913	40.5739	0.255287	2.83653	0.0478647	99.9822	331.202	0.00334523	0.036775	0.0157012	0.138308	0.0741	0.0357707	0.131228	0.0267234	0.205476	0.0452027	0.135326	0.145325	0.0240351
1300 ºC	8.8	5.07828	1304.65	44.6846	0.00977785	3.08206	8.31941	0.138154	40.627	0.255745	2.82047	0.0450982	99.9823	322.779	0.00292369	0.033493	0.014673	0.131381	0.0710382	0.0345143	0.126557	0.0258102	0.198907	0.04371	0.130821	0.140664	0.0233007
1300 ºC	8.7	5.24926	1303.88	44.6756	0.00966993	3.05224	8.32209	0.138405	40.6823	0.256223	2.80354	0.0423784	99.9824	314.209	0.00254013	0.0303717	0.0136676	0.124488	0.0679612	0.0332429	0.121834	0.0248855	0.192238	0.0421966	0.126257	0.135939	0.022555
1300 ºC	8.6	5.42685	1303.09	44.6661	0.00955757	3.02113	8.32488	0.138667	40.7401	0.256721	2.78567	0.0397082	99.9825	305.487	0.00219284	0.0274125	0.0126866	0.117637	0.0648712	0.0319568	0.117059	0.0239491	0.185469	0.0406628	0.121633	0.131149	0.0217981
1300 ºC	8.5	5.61153	1302.27	44.6562	0.0094405	2.98863	8.32779	0.138941	40.8005	0.257242	2.76679	0.0370908	99.9826	296.611	0.00188009	0.024617	0.0117316	0.110836	0.0617706	0.0306564	0.112235	0.0230015	0.1786	0.0391086	0.11695	0.126294	0.0210298
1300 ºC	8.4	5.80377	1301.43	44.6459	0.0093184	2.95462	8.33082	0.139228	40.8638	0.257788	2.74682	0.0345294	99.9828	287.576	0.00160008	0.0219862	0.0108039	0.104096	0.0586624	0.0293422	0.107363	0.0220429	0.171632	0.0375346	0.11221	0.121376	0.0202502
1300 ºC	8.3	6.00411	1300.56	44.6351	0.00919097	2.91899	8.334	0.139529	40.9301	0.258359	2.72567	0.0320277	99.983	278.382	0.00135098	0.0195209	0.00990547	0.0974264	0.0555499	0.0280151	0.102447	0.0210738	0.164567	0.0359413	0.107414	0.116396	0.0194595
1300 ºC	8.2	6.21314	1299.66	44.6237	0.00905785	2.88161	8.33734	0.139845	40.9997	0.25896	2.70325	0.0295894	99.983	269.026	0.0011309	0.0172214	0.00903788	0.0908406	0.0524373	0.026676	0.0974912	0.0200948	0.157408	0.0343296	0.102566	0.111357	0.0186578
1300 ºC	8.1	6.43147	1298.73	44.6117	0.00891869	2.84234	8.34085	0.140177	41.0729	0.25959	2.67947	0.0272189	99.9832	259.508	0.000937937	0.0150875	0.00820294	0.0843514	0.0493292	0.0253262	0.0924997	0.0191067	0.150159	0.0327006	0.0976683	0.10626	0.0178455
1300 ºC	8	6.65979	1297.77	44.5991	0.0087731	2.80102	8.34456	0.140528	41.15	0.260254	2.65419	0.0249205	99.9833	249.828	0.000770139	0.0131186	0.0074025	0.0779737	0.0462312	0.0239672	0.0874788	0.0181107	0.142826	0.0310558	0.0927261	0.101111	0.0170231
1300 ºC	7.9	6.89884	1296.77	44.5858	0.00862068	2.75748	8.34848	0.140897	41.2313	0.260954	2.62731	0.0226988	99.9835	239.989	0.000625537	0.0113133	0.0066384	0.0717236	0.0431495	0.0226011	0.0824359	0.0171079	0.135416	0.0293971	0.0877452	0.095915	0.0161913
1300 ºC	7.8	7.14941	1295.73	44.5717	0.008461	2.71153	8.35263	0.141286	41.3171	0.261692	2.59869	0.0205589	99.9837	229.994	0.000502151	0.00966947	0.00591248	0.0656185	0.0400914	0.02123	0.07738	0.0161	0.127939	0.0277269	0.0827328	0.090678	0.0153509
1300 ºC	7.7	7.41237	1294.65	44.5568	0.00829363	2.66297	8.35706	0.141699	41.4079	0.262473	2.56818	0.0185059	99.9839	219.849	0.000398005	0.00818421	0.00522654	0.0596776	0.037065	0.0198569	0.0723215	0.0150889	0.120406	0.026048	0.0776978	0.0854084	0.0145031
1300 ºC	7.6	7.68863	1293.53	44.5409	0.00811811	2.61157	8.36179	0.142135	41.5041	0.263299	2.53562	0.0165451	99.9841	209.563	0.000311136	0.00685369	0.0045823	0.0539212	0.0340797	0.0184851	0.0672731	0.0140768	0.112833	0.0243641	0.072651	0.0801166	0.0136494
1300 ºC	7.5	7.97917	1292.36	44.5241	0.007934	2.55709	8.36684	0.142598	41.606	0.264175	2.50084	0.0146821	99.9843	199.148	0.000239618	0.00567308	0.00398134	0.0483709	0.0311458	0.0171184	0.0622495	0.0130667	0.105238	0.0226793	0.0676053	0.0748148	0.0127915
1300 ºC	7.4	8.28504	1291.13	44.5061	0.00774083	2.49926	8.37226	0.143089	41.7144	0.265104	2.46367	0.0129222	99.9845	188.62	0.000181573	0.00463655	0.00342506	0.0430492	0.028275	0.0157616	0.0572678	0.0120616	0.0976417	0.0209989	0.0625759	0.0695177	0.0119315
1300 ºC	7.3	8.60734	1289.85	44.4869	0.00753819	2.43781	8.3781	0.143612	41.8295	0.266091	2.42389	0.0112708	99.9847	177.998	0.000135196	0.00373717	0.00291456	0.0379793	0.0254799	0.0144198	0.0523475	0.0110654	0.0900713	0.0193287	0.0575809	0.0642427	0.0110721
1300 ºC	7.2	8.94721	1288.51	44.4664	0.00732567	2.37243	8.38439	0.144167	41.9521	0.267141	2.38131	0.00973308	99.985	167.309	9.87726e-05	0.00296697	0.00245066	0.0331848	0.0227744	0.0130992	0.0475111	0.0100825	0.082557	0.0176757	0.052641	0.0590103	0.0102164
1300 ºC	7.1	9.30579	1287.1	44.4444	0.00710294	2.30281	8.3912	0.144759	42.0827	0.268259	2.33572	0.00831342	99.9853	156.583	7.06996e-05	0.0023169	0.0020337	0.0286886	0.0201731	0.0118066	0.0427833	0.00911762	0.0751339	0.0160477	0.0477799	0.053844	0.00936783
1300 ºC	7	9.68424	1285.63	44.4208	0.00686973	2.22864	8.39859	0.145389	42.222	0.269449	2.28689	0.00701566	99.9856	145.859	4.95021e-05	0.00177703	0.00166354	0.0245121	0.0176914	0.0105494	0.0381918	0.00817635	0.0678424	0.0144539	0.0430241	0.0487702	0.00853068
1300 ºC	6.9	10.0837	1284.09	44.3955	0.00662592	2.14957	8.40661	0.146061	42.3704	0.270716	2.23462	0.00584252	99.9859	135.181	3.38499e-05	0.0013366	0.00133947	0.0206747	0.0153448	0.00933581	0.0337658	0.00726464	0.0607271	0.0129039	0.0384028	0.0438187	0.00770958
1300 ºC	6.8	10.5051	1282.47	44.3683	0.00637151	2.06531	8.41534	0.146776	42.5287	0.272065	2.17869	0.00479536	99.9863	124.6	2.25689e-05	0.000984295	0.00106011	0.0171919	0.0131484	0.00817432	0.0295364	0.00638885	0.053837	0.0114084	0.0339475	0.0390215	0.00690969
1300 ºC	6.7	10.9495	1280.77	44.3391	0.00610669	1.97556	8.42484	0.147538	42.6973	0.273501	2.11893	0.00387384	99.9867	114.175	1.46481e-05	0.000708504	0.000823423	0.0140747	0.0111164	0.00707368	0.0255349	0.00555552	0.0472238	0.00997851	0.0296909	0.0344125	0.00613654
1300 ºC	6.6	11.4174	1279	44.3076	0.00583188	1.88004	8.43517	0.148348	42.8768	0.275028	2.05517	0.00307568	99.9871	103.968	9.24038e-06	0.000497637	0.000626682	0.0113277	0.00926098	0.00604241	0.0217918	0.00477116	0.0409404	0.00862539	0.0256658	0.0300265	0.0053959
1300 ºC	6.5	11.9093	1277.14	44.2739	0.00554772	1.77855	8.44642	0.149208	43.0676	0.276648	1.98729	0.00239647	99.9876	94.0483	5.65701e-06	0.000340478	0.000466548	0.00894847	0.00759164	0.00508839	0.0183348	0.00404191	0.0350386	0.00735981	0.0219037	0.0258973	0.00469353
1300 ºC	6.4	12.4253	1275.2	44.2378	0.00525515	1.67093	8.45864	0.150119	43.2699	0.278363	1.91521	0.00182962	99.988	84.4831	3.35634e-06	0.000226528	0.000339167	0.00692693	0.00611415	0.00421839	0.0151875	0.00337314	0.0295664	0.00619149	0.018433	0.0220562	0.00403492
1300 ºC	6.3	12.965	1273.19	44.1991	0.00495531	1.55709	8.47189	0.151081	43.484	0.280175	1.83892	0.00136649	99.9886	75.3398	1.92734e-06	0.000146302	0.000240331	0.00524496	0.00482991	0.00343747	0.0123672	0.00276913	0.0245647	0.00512847	0.0152767	0.0185299	0.00342496
1300 ºC	6.2	13.5278	1271.1	44.1578	0.00464961	1.43704	8.48621	0.152095	43.7097	0.282083	1.75845	0.000996713	99.989	66.6804	1.06987e-06	9.15591e-05	0.000165671	0.00387712	0.00373556	0.00274867	0.00988371	0.00223266	0.0200645	0.00417654	0.0124514	0.0153391	0.00286762
1300 ºC	6.1	14.1124	1268.93	44.114	0.00433962	1.31082	8.50165	0.15316	43.947	0.284086	1.67389	0.000708695	99.9897	58.5583	5.73384e-07	5.5418e-05	0.000110869	0.00279195	0.00282295	0.0021526	0.00773793	0.00176481	0.0160848	0.00333871	0.00996535	0.0124961	0.00236572
1300 ºC	6	14.7175	1267.84	44.0921	0.00418834	1.25209	8.50918	0.153661	44.0591	0.285029	1.63396	0.000590375	99.9899	54.9693	4.07923e-07	4.23392e-05	8.97124e-05	0.0023533	0.00244322	0.00189929	0.00682696	0.00156516	0.0143731	0.00297938	0.00889939	0.0112693	0.00214791
1300 ºC	5.9	14.9994	1266.92	44.0736	0.00406174	1.20445	8.5155	0.154071	44.1509	0.2858	1.60123	0.000504585	99.9901	52.1545	3.04978e-07	3.36418e-05	7.48817e-05	0.00203404	0.00216022	0.00170721	0.00613672	0.00141323	0.0130623	0.00270479	0.00808494	0.0103268	0.00197979
1300 ºC	5.8	15.2286	1266.02	44.055	0.00393606	1.15796	8.52182	0.154473	44.2411	0.286557	1.56906	0.000430513	99.9903	49.5115	2.2827e-07	2.6727e-05	6.24625e-05	0.00175657	0.00190837	0.00153329	0.00551213	0.00127516	0.0118632	0.00245415	0.00734153	0.00946138	0.00182467
1300 ºC	5.7	15.4524	1265.14	44.0362	0.00381144	1.11263	8.52814	0.154868	44.3298	0.287299	1.53747	0.000366727	99.9906	47.0336	1.71148e-07	2.12398e-05	5.2087e-05	0.00151601	0.0016848	0.00137621	0.00494833	0.00114997	0.0107689	0.00222589	0.00666448	0.00866839	0.00168183
1300 ºC	5.6	15.6707	1264.27	44.0173	0.00368801	1.06851	8.53442	0.155254	44.4167	0.288026	1.50649	0.000311933	99.9907	44.7115	1.28571e-07	1.68874e-05	4.34277e-05	0.00130774	0.00148659	0.00123451	0.00444004	0.00103662	0.00977161	0.00201825	0.00604855	0.00794239	0.0015504
1300 ºC	5.5	15.8834	1263.42	43.9984	0.0035659	1.02561	8.54067	0.155632	44.5019	0.288738	1.47615	0.000264973	99.9909	42.5361	9.67969e-08	1.34357e-05	3.62067e-05	0.00112762	0.00131108	0.00110685	0.0039823	0.000934084	0.00886355	0.00182955	0.00548873	0.00727823	0.00142957
1300 ºC	5.4	16.0905	1262.59	43.9795	0.00344523	0.983946	8.54688	0.156002	44.5853	0.289434	1.44646	0.000224814	99.9912	40.4987	7.30488e-08	1.06983e-05	3.01891e-05	0.000971996	0.00115583	0.000991951	0.00357051	0.000841431	0.00803759	0.00165823	0.00498035	0.00667105	0.00131854
1300 ºC	5.3	16.292	1261.77	43.9606	0.0033261	0.943532	8.55302	0.156363	44.6668	0.290113	1.41743	0.000190537	99.9914	38.5907	5.52689e-08	8.52694e-06	2.51767e-05	0.000837655	0.00101863	0.000888642	0.00320039	0.000757778	0.00728695	0.00150279	0.004519	0.00611623	0.00121656
1300 ºC	5.2	16.4878	1260.97	43.9417	0.00320862	0.904372	8.5591	0.156715	44.7464	0.290776	1.38909	0.000161336	99.9915	36.8041	4.19312e-08	6.80385e-06	2.1003e-05	0.000721769	0.000897472	0.00079583	0.00286798	0.000682309	0.00660527	0.00136187	0.0041006	0.0056095	0.00112294
1300 ºC	5.1	16.678	1260.19	43.9229	0.00309288	0.866465	8.56511	0.157058	44.8241	0.291422	1.36144	0.0001365	99.9917	35.1312	3.19042e-08	5.43565e-06	1.75283e-05	0.00062186	0.000790559	0.000712511	0.00256964	0.000614269	0.00598661	0.00123418	0.00372133	0.00514681	0.00103702
1300 ºC	5	16.8625	1259.42	43.9041	0.00297896	0.829807	8.57104	0.157393	44.8999	0.292051	1.33448	0.000115409	99.9919	33.5645	2.43482e-08	4.34843e-06	1.46356e-05	0.000535767	0.00069627	0.000637761	0.00230203	0.000552959	0.00542545	0.00111852	0.00337768	0.00472444	0.000958165
1300 ºC	4.9	17.0415	1258.68	43.8855	0.00286694	0.794388	8.57687	0.157718	44.9738	0.292664	1.30823	9.75215e-05	99.9921	32.0971	1.86399e-08	3.48366e-06	1.22271e-05	0.000461604	0.000613154	0.000570736	0.0020621	0.00049774	0.00491668	0.00101381	0.00306638	0.00433891	0.000885813
1300 ºC	4.8	17.215	1257.94	43.867	0.00275689	0.760197	8.5826	0.158035	45.0457	0.293259	1.28267	8.23698e-05	99.9923	30.7224	1.43158e-08	2.79511e-06	1.02213e-05	0.000397733	0.000539914	0.000510665	0.00184706	0.000448023	0.00445557	0.000919027	0.00278445	0.00398702	0.000819423
1300 ºC	4.7	17.3831	1257.23	43.8486	0.00264887	0.727215	8.58824	0.158342	45.1157	0.293839	1.2578	6.95488e-05	99.9925	29.4342	1.1031e-08	2.2462e-06	8.55026e-06	0.000342735	0.000475395	0.000456844	0.0016544	0.000403273	0.00403778	0.000833252	0.00252915	0.0036658	0.000758499
1300 ºC	4.6	17.5459	1256.53	43.8304	0.00254293	0.695424	8.59377	0.158641	45.1838	0.294402	1.23363	5.871e-05	99.9927	28.2265	8.52835e-09	1.80803e-06	7.15752e-06	0.000295378	0.00041857	0.000408639	0.00148181	0.000363002	0.0036593	0.000755634	0.00229797	0.00337255	0.000702581
1300 ºC	4.5	17.7034	1255.84	43.8123	0.00243913	0.664803	8.59919	0.158932	45.2499	0.294949	1.21015	4.95539e-05	99.9927	27.094	6.6158e-09	1.45777e-06	5.99608e-06	0.000254601	0.000368527	0.000365471	0.00132723	0.000326765	0.00331648	0.000685398	0.00208862	0.00310477	0.000651244
1300 ºC	4.4	17.8558	1255.18	43.7945	0.0023375	0.635327	8.6045	0.159213	45.3142	0.295479	1.18734	4.18244e-05	99.9929	26.0314	5.14961e-09	1.17735e-06	5.02691e-06	0.000219485	0.00032446	0.000326821	0.00118878	0.00029416	0.00300597	0.000621839	0.00189901	0.00286017	0.000604099
1300 ºC	4.3	18.0033	1254.52	43.7768	0.00223809	0.60697	8.60969	0.159487	45.3767	0.295994	1.16519	3.53025e-05	99.9931	25.0339	4.02202e-09	9.52486e-07	4.21762e-06	0.000189239	0.000285655	0.000292218	0.00106479	0.000264822	0.00272473	0.000564315	0.00172725	0.00263666	0.000560787
1300 ºC	4.2	18.1459	1253.88	43.7594	0.00214092	0.579704	8.61477	0.159752	45.4373	0.296494	1.1437	2.98017e-05	99.9933	24.0971	3.152e-09	7.71876e-07	3.5413e-06	0.000163182	0.00025148	0.000261239	0.000953728	0.000238422	0.00246997	0.000512245	0.00157163	0.00243234	0.000520977
1300 ºC	4.1	18.2837	1253.26	43.7421	0.00204603	0.553502	8.61973	0.160009	45.4962	0.296979	1.12286	2.51635e-05	99.9935	23.2168	2.4785e-09	6.26562e-07	2.97565e-06	0.000140727	0.000221381	0.000233505	0.000854247	0.000214663	0.00223917	0.000465098	0.00143057	0.00224547	0.00048437
1300 ºC	4	18.417	1252.65	43.7251	0.00195343	0.528333	8.62457	0.160259	45.5533	0.297449	1.10264	2.12534e-05	99.9936	22.389	1.9554e-09	5.0944e-07	2.50214e-06	0.000121371	0.000194867	0.000208673	0.000765123	0.000193277	0.00203005	0.000422399	0.00130268	0.00207447	0.000450688
1300 ºC	3.9	18.5458	1252.05	43.7083	0.00186315	0.504168	8.62929	0.1605	45.6087	0.297904	1.08304	1.79572e-05	99.9938	21.6101	1.54776e-09	4.14874e-07	2.1054e-06	0.00010468	0.000171506	0.000186439	0.00068526	0.000174023	0.00184052	0.000383714	0.00118668	0.0019179	0.00041968
1300 ºC	3.8	18.6703	1251.46	43.6917	0.00177519	0.480975	8.63389	0.160734	45.6624	0.298346	1.06404	1.51785e-05	99.9939	20.8768	1.22903e-09	3.3838e-07	1.77269e-06	9.0282e-05	0.000150919	0.000166527	0.000613682	0.000156683	0.00166871	0.000348653	0.00108141	0.00177444	0.000391115
1300 ºC	3.7	18.7906	1250.89	43.6753	0.00168958	0.458724	8.63837	0.160961	45.7145	0.298774	1.04563	1.28359e-05	99.994	20.1859	9.78997e-10	2.76395e-07	1.4934e-06	7.78567e-05	0.000132772	0.000148693	0.000549511	0.000141063	0.00151292	0.000316864	0.000985835	0.00164293	0.000364783
1300 ºC	3.6	18.9069	1250.33	43.6592	0.00160633	0.437384	8.64273	0.161181	45.765	0.299189	1.02778	1.08604e-05	99.9941	19.5345	7.82199e-10	2.26074e-07	1.25873e-06	6.71296e-05	0.000116773	0.000132717	0.000491966	0.000126989	0.00137161	0.000288029	0.00089902	0.00152227	0.000340492
1300 ºC	3.5	19.0192	1249.78	43.6434	0.00152543	0.416924	8.64697	0.161394	45.814	0.299591	1.01049	9.19422e-06	99.9943	18.9199	6.26796e-10	1.8515e-07	1.06137e-06	5.78651e-05	0.000102662	0.000118403	0.000440348	0.000114303	0.00124338	0.000261861	0.000820117	0.00141149	0.000318067
1300 ºC	3.4	19.1278	1249.24	43.6277	0.00144689	0.397314	8.65111	0.161601	45.8615	0.29998	0.993737	7.78831e-06	99.9944	18.3396	5.03685e-10	1.51809e-07	8.95218e-07	4.98604e-05	9.02148e-05	0.000105575	0.00039403	0.000102864	0.00112699	0.000238102	0.000748364	0.00130971	0.00029735
1300 ºC	3.3	19.2328	1248.72	43.6123	0.00137073	0.378522	8.65512	0.161801	45.9075	0.300358	0.977503	6.60157e-06	99.9945	17.7912	4.05845e-10	1.24598e-07	7.55217e-07	4.29417e-05	7.92314e-05	9.40775e-05	0.000352457	9.25463e-05	0.00102131	0.000216519	0.000683076	0.00121612	0.000278195
1300 ºC	3.2	19.3343	1248.2	43.5972	0.00129692	0.360521	8.65903	0.161994	45.9522	0.300724	0.961774	5.59935e-06	99.9947	17.2727	3.27846e-10	1.02353e-07	6.37143e-07	3.69595e-05	6.95374e-05	8.37702e-05	0.000315131	8.32364e-05	0.000925308	0.000196903	0.000623634	0.00113	0.000260469
1300 ºC	3.1	19.4324	1247.69	43.5822	0.00122549	0.343279	8.66282	0.162182	45.9954	0.301078	0.946533	4.75254e-06	99.9947	16.7819	2.65472e-10	8.41361e-08	5.37473e-07	3.17852e-05	6.09795e-05	7.45281e-05	0.000281606	7.48329e-05	0.00083807	0.000179065	0.00056948	0.00105067	0.000244053
1300 ºC	3	19.5273	1247.2	43.5675	0.00115641	0.32677	8.6665	0.162364	46.0374	0.301422	0.931764	4.03661e-06	99.9949	16.3171	2.15446e-10	6.91952e-08	4.53269e-07	2.73085e-05	5.3423e-05	6.62401e-05	0.000251488	6.72447e-05	0.000758763	0.000162835	0.000520113	0.000977554	0.000228837
1300 ºC	2.9	19.6191	1246.71	43.553	0.0010897	0.310964	8.67008	0.16254	46.0781	0.301755	0.917451	3.43096e-06	99.995	15.8765	1.75205e-10	5.69219e-08	3.82074e-07	2.34344e-05	4.67496e-05	5.88064e-05	0.00022442	6.03905e-05	0.000686639	0.00014806	0.000475081	0.000910097	0.000214721
1300 ºC	2.8	19.7079	1246.23	43.5388	0.00102533	0.295836	8.67355	0.162711	46.1176	0.302078	0.903579	2.91828e-06	99.9952	15.4586	1.42744e-10	4.68255e-08	3.21835e-07	2.0081e-05	4.08552e-05	5.21384e-05	0.000200089	5.4197e-05	0.000621021	0.000134603	0.000433977	0.000847809	0.000201614
1300 ºC	2.7	19.7938	1245.76	43.5247	0.000963296	0.281357	8.67692	0.162877	46.1559	0.302392	0.890132	2.48397e-06	99.9952	15.0617	1.16488e-10	3.85083e-08	2.70832e-07	1.71781e-05	3.56484e-05	4.61567e-05	0.000178212	4.85988e-05	0.000561301	0.000122339	0.000396433	0.000790244	0.000189433
1300 ºC	2.6	19.877	1245.3	43.5109	0.000903595	0.267503	8.68019	0.163038	46.193	0.302696	0.877094	2.1158e-06	99.9953	14.6847	9.5194e-11	3.16482e-08	2.27623e-07	1.46649e-05	3.10489e-05	4.07906e-05	0.000158536	4.35371e-05	0.000506928	0.000111156	0.00036212	0.000736996	0.000178102
1300 ºC	2.5	19.9575	1244.84	43.4973	0.00084621	0.25425	8.68336	0.163194	46.229	0.302991	0.86445	1.80347e-06	99.9954	14.326	7.78809e-11	2.59833e-08	1.90999e-07	1.24893e-05	2.69859e-05	3.59767e-05	0.000140838	3.89592e-05	0.000457407	0.000100955	0.000330739	0.000687698	0.000167553
1300 ºC	2.4	20.0356	1244.4	43.4839	0.000791127	0.241572	8.68645	0.163345	46.264	0.303277	0.852186	1.53828e-06	99.9955	13.9847	6.37704e-11	2.13006e-08	1.59944e-07	1.0606e-05	2.33972e-05	3.16585e-05	0.000124916	3.48179e-05	0.00041229	9.16424e-05	0.000302021	0.000642016	0.000157722
1300 ºC	2.3	20.1111	1243.96	43.4707	0.000738327	0.229446	8.68943	0.163492	46.298	0.303556	0.840287	1.31296e-06	99.9956	13.6595	5.22438e-11	1.74261e-08	1.33604e-07	8.97632e-06	2.02281e-05	2.77856e-05	0.000110589	3.10706e-05	0.000371174	8.31381e-05	0.000275723	0.000599646	0.000148552
1300 ºC	2.2	20.1844	1243.53	43.4577	0.000687929	0.217885	8.69232	0.163634	46.3309	0.303825	0.82877	0	99.9957	13.3504	4.28299e-11	1.42257e-08	1.11313e-07	7.56994e-06	1.74372e-05	2.43216e-05	9.77322e-05	2.76883e-05	0.000333791	7.53885e-05	0.000251691	0.000560421	0.000140015
1300 ºC	2.1	20.2553	1243.1	43.4449	0.000639617	0.206793	8.69514	0.163772	46.363	0.304088	0.817554	0	99.9959	13.0543	3.50829e-11	1.15659e-08	9.23431e-08	6.35018e-06	1.49664e-05	2.12066e-05	8.6127e-05	2.46171e-05	0.000299596	6.82816e-05	0.000229585	0.000523852	0.00013201
1300 ºC	2	20.3243	1242.72	43.4337	0.000600156	0.197546	8.69751	0.16389	46.3901	0.304311	0.80828	0	99.9959	12.808	2.98807e-11	9.80019e-09	7.94575e-08	5.51096e-06	1.3221e-05	1.8966e-05	7.76656e-05	2.23532e-05	0.000274106	6.29165e-05	0.000212731	0.000495023	0.000125627
1300 ºC	1.9	20.3827	1242.43	43.4249	0.000572984	0.190834	8.69927	0.163977	46.4101	0.304476	0.801881	0	99.996	12.6295	2.72264e-11	8.96066e-09	7.31794e-08	5.10344e-06	1.23332e-05	1.77963e-05	7.30649e-05	2.10918e-05	0.000259599	5.97488e-05	0.00020252	0.000476187	0.000121362
1300 ºC	1.8	20.426	1242.14	43.4161	0.000546467	0.184247	8.70101	0.164063	46.4299	0.30464	0.795585	0	99.9961	12.4538	2.48164e-11	8.19567e-09	6.74164e-08	4.72724e-06	1.15074e-05	1.67018e-05	6.87478e-05	1.99044e-05	0.00024589	5.67467e-05	0.000192818	0.000458089	0.000117246
1300 ºC	1.7	20.469	1241.84	43.4072	0.000520605	0.177787	8.70274	0.164149	46.4495	0.304803	0.789391	0	99.9961	12.2814	2.2631e-11	7.49951e-09	6.21334e-08	4.38044e-06	1.07405e-05	1.56791e-05	6.47027e-05	1.87883e-05	0.000232956	5.39057e-05	0.000183611	0.000440727	0.000113279
1300 ºC	1.6	20.5117	1241.55	43.3982	0.000495401	0.171452	8.70445	0.164234	46.4691	0.304966	0.783297	0	99.9962	12.1119	2.06482e-11	6.86567e-09	5.72881e-08	4.0606e-06	1.00278e-05	1.47232e-05	6.09112e-05	1.77389e-05	0.000220748	5.12165e-05	0.000174874	0.000424068	0.000109456
1300 ºC	1.5	20.5542	1241.26	43.3892	0.000470856	0.165243	8.70615	0.164319	46.4884	0.305127	0.777302	0	99.9962	11.9455	1.88482e-11	6.28824e-09	5.28421e-08	3.76548e-06	9.36546e-06	1.38294e-05	5.73563e-05	1.67519e-05	0.000209223	4.86704e-05	0.000166579	0.00040808	0.000105771
1300 ºC	1.4	20.5963	1240.96	43.3801	0.000446971	0.159161	8.70782	0.164403	46.5077	0.305288	0.771404	0	99.9963	11.782	1.72133e-11	5.76193e-09	4.87604e-08	3.49306e-06	8.74952e-06	1.29934e-05	5.4022e-05	1.58234e-05	0.00019834	4.62591e-05	0.000158703	0.000392733	0.000102218
1300 ºC	1.3	20.6382	1240.67	43.3709	0.000423749	0.153205	8.70949	0.164487	46.5268	0.305448	0.765601	0	99.9964	11.6213	1.57273e-11	5.28193e-09	4.50113e-08	3.24147e-06	8.17651e-06	1.22112e-05	5.08936e-05	1.49494e-05	0.000188059	4.39747e-05	0.000151222	0.000377999	9.87908e-05
1300 ºC	1.2	20.6799	1240.38	43.3617	0.00040119	0.147375	8.71114	0.164571	46.5458	0.305607	0.759892	0	99.9965	11.4633	1.4376e-11	4.84394e-09	4.15658e-08	3.00901e-06	7.64322e-06	1.14789e-05	4.79571e-05	1.41266e-05	0.000178343	4.18098e-05	0.000144114	0.000363849	9.54853e-05
1300 ºC	1.1	20.7213	1240.09	43.3523	0.000379295	0.141672	8.71278	0.164654	46.5647	0.305765	0.754274	0	99.9965	11.308	1.31463e-11	4.44403e-09	3.83978e-08	2.7941e-06	7.14666e-06	1.07931e-05	4.51997e-05	1.33516e-05	0.000169159	3.97576e-05	0.000137359	0.000350256	9.2296e-05
1300 ºC	1	20.7624	1239.8	43.3429	0.000358066	0.136096	8.71439	0.164736	46.5834	0.305922	0.748745	0	99.9965	11.1553	1.20267e-11	4.07868e-09	3.54832e-08	2.59533e-06	6.68409e-06	1.01506e-05	4.26095e-05	1.26215e-05	0.000160473	3.78114e-05	0.000130936	0.000337196	8.92181e-05
1300 ºC	0.9	20.8034	1239.51	43.3334	0.000337503	0.130645	8.716	0.164818	46.602	0.306079	0.743304	0	99.9966	11.0051	1.10067e-11	3.74471e-09	3.28002e-08	2.41138e-06	6.25297e-06	9.54835e-06	4.01752e-05	1.19332e-05	0.000152257	3.59651e-05	0.000124828	0.000324642	8.62467e-05
1300 ºC	0.8	20.8441	1239.22	43.3239	0.000317606	0.12532	8.71758	0.164899	46.6206	0.306235	0.737947	0	99.9968	10.8573	1.00768e-11	3.43923e-09	3.03291e-08	2.24107e-06	5.85096e-06	8.98357e-06	3.78865e-05	1.12842e-05	0.00014448	3.42129e-05	0.000119017	0.000312571	8.33772e-05
1300 ºC	0.7	20.8846	1238.93	43.3142	0.000298377	0.12012	8.71915	0.16498	46.639	0.30639	0.732672	0	99.9968	10.7118	9.22846e-12	3.15964e-09	2.80517e-08	2.08328e-06	5.4759e-06	8.45367e-06	3.57335e-05	1.06719e-05	0.000137117	3.25493e-05	0.000113485	0.000300961	8.06052e-05
1300 ºC	0.6	20.9249	1238.64	43.3045	0.000279813	0.115045	8.72071	0.165061	46.6573	0.306545	0.727476	0	99.9969	10.5685	8.45407e-12	2.90358e-09	2.59517e-08	1.93701e-06	5.1258e-06	7.95623e-06	3.37073e-05	1.00939e-05	0.000130141	3.09691e-05	0.000108218	0.00028979	7.79262e-05
1300 ºC	0.5	20.965	1238.35	43.2947	0.000261916	0.110094	8.72225	0.165142	46.6755	0.306699	0.722357	0	99.997	10.4274	7.7467e-12	2.66892e-09	2.40139e-08	1.80135e-06	4.7988e-06	7.48902e-06	3.17994e-05	9.54812e-06	0.000123531	2.94674e-05	0.0001032	0.000279035	7.53362e-05
1300 ºC	0.4	21.005	1238.06	43.2847	0.000244683	0.105266	8.72378	0.165222	46.6936	0.306853	0.717312	0	99.997	10.2883	7.10009e-12	2.45372e-09	2.22248e-08	1.67544e-06	4.49321e-06	7.04996e-06	3.00019e-05	9.03242e-06	0.000117262	2.80396e-05	9.84165e-05	0.000268678	7.28309e-05
1300 ºC	0.3	21.0448	1237.77	43.2747	0.000228113	0.100561	8.72529	0.165301	46.7116	0.307007	0.712337	0	99.997	10.1512	6.50862e-12	2.25624e-09	2.05717e-08	1.55852e-06	4.20745e-06	6.6371e-06	2.83074e-05	8.54488e-06	0.000111314	2.66812e-05	9.38552e-05	0.000258697	7.04065e-05
1300 ºC	0.2	21.0845	1237.48	43.2646	0.000212203	0.0959785	8.72678	0.165381	46.7296	0.30716	0.707429	0	99.9971	10.0158	5.96721e-12	2.0749e-09	1.90435e-08	1.44986e-06	3.94007e-06	6.24864e-06	2.67091e-05	8.0837e-06	0.000105668	2.53883e-05	8.95029e-05	0.000249075	6.8059e-05
1300 ºC	0.1	21.1241	1237.18	43.2544	0.000196952	0.0915165	8.72827	0.16546	46.7475	0.307313	0.702585	0	99.9972	9.88218	5.47125e-12	1.90824e-09	1.76295e-08	1.34881e-06	3.68971e-06	5.8829e-06	2.52006e-05	7.64717e-06	0.000100304	2.41569e-05	8.53475e-05	0.000239793	6.57846e-05
1350 ºC	25	0	1414.71	44.9564	0.0130716	4.00193	8.22494	0.130716	38.9434	0.241322	3.18747	0.281543	99.9808	716.3	0.192	0.55	0.107	0.581	0.239	0.096	0.358	0.07	0.505	0.115	0.348	0.365	0.058
1350 ºC	24.9	0	1414.47	44.9564	0.0130716	4.00193	8.22494	0.130716	38.9434	0.241322	3.18747	0.281543	99.9808	716.3	0.192	0.55	0.107	0.581	0.239	0.096	0.358	0.07	0.505	0.115	0.348	0.365	0.058
1350 ºC	24.8	0	1414.24	44.9564	0.0130716	4.00193	8.22494	0.130716	38.9434	0.241322	3.18747	0.281543	99.9808	716.3	0.192	0.55	0.107	0.581	0.239	0.096	0.358	0.07	0.505	0.115	0.348	0.365	0.058
1350 ºC	24.7	0	1414	44.9564	0.0130716	4.00193	8.22494	0.130716	38.9434	0.241322	3.18747	0.281543	99.9808	716.3	0.192	0.55	0.107	0.581	0.239	0.096	0.358	0.07	0.505	0.115	0.348	0.365	0.058
1350 ºC	24.6	0	1413.77	44.9564	0.0130716	4.00193	8.22494	0.130716	38.9434	0.241322	3.18747	0.281543	99.9808	716.3	0.192	0.55	0.107	0.581	0.239	0.096	0.358	0.07	0.505	0.115	0.348	0.365	0.058
1350 ºC	24.5	0	1413.53	44.9564	0.0130716	4.00193	8.22494	0.130716	38.9434	0.241322	3.18747	0.281543	99.9808	716.3	0.192	0.55	0.107	0.581	0.239	0.096	0.358	0.07	0.505	0.115	0.348	0.365	0.058
1350 ºC	24.4	0	1413.3	44.9564	0.0130716	4.00193	8.22494	0.130716	38.9434	0.241322	3.18747	0.281543	99.9808	716.3	0.192	0.55	0.107	0.581	0.239	0.096	0.358	0.07	0.505	0.115	0.348	0.365	0.058
1350 ºC	24.3	0	1413.06	44.9564	0.0130716	4.00193	8.22494	0.130716	38.9434	0.241322	3.18747	0.281543	99.9808	716.3	0.192	0.55	0.107	0.581	0.239	0.096	0.358	0.07	0.505	0.115	0.348	0.365	0.058
1350 ºC	24.2	0	1412.83	44.9564	0.0130716	4.00193	8.22494	0.130716	38.9434	0.241322	3.18747	0.281543	99.9808	716.3	0.192	0.55	0.107	0.581	0.239	0.096	0.358	0.07	0.505	0.115	0.348	0.365	0.058
1350 ºC	24.1	0	1412.59	44.9564	0.0130716	4.00193	8.22494	0.130716	38.9434	0.241322	3.18747	0.281543	99.9808	716.3	0.192	0.55	0.107	0.581	0.239	0.096	0.358	0.07	0.505	0.115	0.348	0.365	0.058
1350 ºC	24	0	1412.36	44.9564	0.0130716	4.00193	8.22494	0.130716	38.9434	0.241322	3.18747	0.281543	99.9808	716.3	0.192	0.55	0.107	0.581	0.239	0.096	0.358	0.07	0.505	0.115	0.348	0.365	0.058
1350 ºC	23.9	0	1412.12	44.9564	0.0130716	4.00193	8.22494	0.130716	38.9434	0.241322	3.18747	0.281543	99.9808	716.3	0.192	0.55	0.107	0.581	0.239	0.096	0.358	0.07	0.505	0.115	0.348	0.365	0.058
1350 ºC	23.8	0	1411.88	44.9564	0.0130716	4.00193	8.22494	0.130716	38.9434	0.241322	3.18747	0.281543	99.9808	716.3	0.192	0.55	0.107	0.581	0.239	0.096	0.358	0.07	0.505	0.115	0.348	0.365	0.058
1350 ºC	23.7	0	1411.65	44.9564	0.0130716	4.00193	8.22494	0.130716	38.9434	0.241322	3.18747	0.281543	99.9808	716.3	0.192	0.55	0.107	0.581	0.239	0.096	0.358	0.07	0.505	0.115	0.348	0.365	0.058
1350 ºC	23.6	0	1411.41	44.9564	0.0130716	4.00193	8.22494	0.130716	38.9434	0.241322	3.18747	0.281543	99.9808	716.3	0.192	0.55	0.107	0.581	0.239	0.096	0.358	0.07	0.505	0.115	0.348	0.365	0.058
1350 ºC	23.5	0	1411.17	44.9564	0.0130716	4.00193	8.22494	0.130716	38.9434	0.241322	3.18747	0.281543	99.9808	716.3	0.192	0.55	0.107	0.581	0.239	0.096	0.358	0.07	0.505	0.115	0.348	0.365	0.058
1350 ºC	23.4	0	1410.94	44.9564	0.0130716	4.00193	8.22494	0.130716	38.9434	0.241322	3.18747	0.281543	99.9808	716.3	0.192	0.55	0.107	0.581	0.239	0.096	0.358	0.07	0.505	0.115	0.348	0.365	0.058
1350 ºC	23.3	0	1410.7	44.9564	0.0130716	4.00193	8.22494	0.130716	38.9434	0.241322	3.18747	0.281543	99.9808	716.3	0.192	0.55	0.107	0.581	0.239	0.096	0.358	0.07	0.505	0.115	0.348	0.365	0.058
1350 ºC	23.2	0	1410.46	44.9564	0.0130716	4.00193	8.22494	0.130716	38.9434	0.241322	3.18747	0.281543	99.9808	716.3	0.192	0.55	0.107	0.581	0.239	0.096	0.358	0.07	0.505	0.115	0.348	0.365	0.058
1350 ºC	23.1	0	1410.22	44.9564	0.0130716	4.00193	8.22494	0.130716	38.9434	0.241322	3.18747	0.281543	99.9808	716.3	0.192	0.55	0.107	0.581	0.239	0.096	0.358	0.07	0.505	0.115	0.348	0.365	0.058
1350 ºC	23	0	1409.98	44.9564	0.0130716	4.00193	8.22494	0.130716	38.9434	0.241322	3.18747	0.281543	99.9808	716.3	0.192	0.55	0.107	0.581	0.239	0.096	0.358	0.07	0.505	0.115	0.348	0.365	0.058
1350 ºC	22.9	0	1409.74	44.9564	0.0130716	4.00193	8.22494	0.130716	38.9434	0.241322	3.18747	0.281543	99.9808	716.3	0.192	0.55	0.107	0.581	0.239	0.096	0.358	0.07	0.505	0.115	0.348	0.365	0.058
1350 ºC	22.8	0	1409.5	44.9564	0.0130716	4.00193	8.22494	0.130716	38.9434	0.241322	3.18747	0.281543	99.9808	716.3	0.192	0.55	0.107	0.581	0.239	0.096	0.358	0.07	0.505	0.115	0.348	0.365	0.058
1350 ºC	22.7	0	1409.26	44.9564	0.0130716	4.00193	8.22494	0.130716	38.9434	0.241322	3.18747	0.281543	99.9808	716.3	0.192	0.55	0.107	0.581	0.239	0.096	0.358	0.07	0.505	0.115	0.348	0.365	0.058
1350 ºC	22.6	0	1409.02	44.9564	0.0130716	4.00193	8.22494	0.130716	38.9434	0.241322	3.18747	0.281543	99.9808	716.3	0.192	0.55	0.107	0.581	0.239	0.096	0.358	0.07	0.505	0.115	0.348	0.365	0.058
1350 ºC	22.5	0	1408.78	44.9564	0.0130716	4.00193	8.22494	0.130716	38.9434	0.241322	3.18747	0.281543	99.9808	716.3	0.192	0.55	0.107	0.581	0.239	0.096	0.358	0.07	0.505	0.115	0.348	0.365	0.058
1350 ºC	22.4	0	1408.54	44.9564	0.0130716	4.00193	8.22494	0.130716	38.9434	0.241322	3.18747	0.281543	99.9808	716.3	0.192	0.55	0.107	0.581	0.239	0.096	0.358	0.07	0.505	0.115	0.348	0.365	0.058
1350 ºC	22.3	0	1408.3	44.9564	0.0130716	4.00193	8.22494	0.130716	38.9434	0.241322	3.18747	0.281543	99.9808	716.3	0.192	0.55	0.107	0.581	0.239	0.096	0.358	0.07	0.505	0.115	0.348	0.365	0.058
1350 ºC	22.2	0	1408.06	44.9564	0.0130716	4.00193	8.22494	0.130716	38.9434	0.241322	3.18747	0.281543	99.9808	716.3	0.192	0.55	0.107	0.581	0.239	0.096	0.358	0.07	0.505	0.115	0.348	0.365	0.058
1350 ºC	22.1	0	1407.82	44.9564	0.0130716	4.00193	8.22494	0.130716	38.9434	0.241322	3.18747	0.281543	99.9808	716.3	0.192	0.55	0.107	0.581	0.239	0.096	0.358	0.07	0.505	0.115	0.348	0.365	0.058
1350 ºC	22	0	1407.58	44.9564	0.0130716	4.00193	8.22494	0.130716	38.9434	0.241322	3.18747	0.281543	99.9808	716.3	0.192	0.55	0.107	0.581	0.239	0.096	0.358	0.07	0.505	0.115	0.348	0.365	0.058
1350 ºC	21.9	0	1407.33	44.9564	0.0130716	4.00193	8.22494	0.130716	38.9434	0.241322	3.18747	0.281543	99.9808	716.3	0.192	0.55	0.107	0.581	0.239	0.096	0.358	0.07	0.505	0.115	0.348	0.365	0.058
1350 ºC	21.8	0	1407.09	44.9564	0.0130716	4.00193	8.22494	0.130716	38.9434	0.241322	3.18747	0.281543	99.9808	716.3	0.192	0.55	0.107	0.581	0.239	0.096	0.358	0.07	0.505	0.115	0.348	0.365	0.058
1350 ºC	21.7	0	1406.85	44.9564	0.0130716	4.00193	8.22494	0.130716	38.9434	0.241322	3.18747	0.281543	99.9808	716.3	0.192	0.55	0.107	0.581	0.239	0.096	0.358	0.07	0.505	0.115	0.348	0.365	0.058
1350 ºC	21.6	0	1406.6	44.9564	0.0130716	4.00193	8.22494	0.130716	38.9434	0.241322	3.18747	0.281543	99.9808	716.3	0.192	0.55	0.107	0.581	0.239	0.096	0.358	0.07	0.505	0.115	0.348	0.365	0.058
1350 ºC	21.5	0	1406.36	44.9564	0.0130716	4.00193	8.22494	0.130716	38.9434	0.241322	3.18747	0.281543	99.9808	716.3	0.192	0.55	0.107	0.581	0.239	0.096	0.358	0.07	0.505	0.115	0.348	0.365	0.058
1350 ºC	21.4	0	1406.11	44.9564	0.0130716	4.00193	8.22494	0.130716	38.9434	0.241322	3.18747	0.281543	99.9808	716.3	0.192	0.55	0.107	0.581	0.239	0.096	0.358	0.07	0.505	0.115	0.348	0.365	0.058
1350 ºC	21.3	0	1405.87	44.9564	0.0130716	4.00193	8.22494	0.130716	38.9434	0.241322	3.18747	0.281543	99.9808	716.3	0.192	0.55	0.107	0.581	0.239	0.096	0.358	0.07	0.505	0.115	0.348	0.365	0.058
1350 ºC	21.2	0	1405.62	44.9564	0.0130716	4.00193	8.22494	0.130716	38.9434	0.241322	3.18747	0.281543	99.9808	716.3	0.192	0.55	0.107	0.581	0.239	0.096	0.358	0.07	0.505	0.115	0.348	0.365	0.058
1350 ºC	21.1	0	1405.38	44.9564	0.0130716	4.00193	8.22494	0.130716	38.9434	0.241322	3.18747	0.281543	99.9808	716.3	0.192	0.55	0.107	0.581	0.239	0.096	0.358	0.07	0.505	0.115	0.348	0.365	0.058
1350 ºC	21	0	1405.1	44.9563	0.0130652	4.00122	8.22489	0.130722	38.9449	0.241336	3.18736	0.280911	99.9807	715.795	0.190878	0.548243	0.106793	0.580226	0.238787	0.0959344	0.357795	0.0699688	0.504828	0.11497	0.347929	0.364968	0.057997
1350 ºC	20.9	0	1404.76	44.9562	0.0130416	3.9986	8.22476	0.130744	38.9505	0.241387	3.18696	0.278611	99.9808	713.942	0.186853	0.541859	0.106038	0.577389	0.238004	0.0956929	0.35704	0.0698539	0.504191	0.11486	0.347667	0.364849	0.0579859
1350 ºC	20.8	0	1404.42	44.956	0.0130179	3.99589	8.22462	0.130767	38.9562	0.241439	3.18653	0.2763	99.9808	712.052	0.182896	0.535461	0.105273	0.574504	0.237205	0.0954459	0.356266	0.0697359	0.503537	0.114746	0.347397	0.364726	0.0579744
1350 ºC	20.7	0	1404.07	44.9558	0.0129938	3.99308	8.22448	0.130791	38.9621	0.241492	3.18608	0.273978	99.9808	710.123	0.179006	0.529051	0.1045	0.571572	0.236389	0.0951934	0.355474	0.0696149	0.502865	0.114629	0.347119	0.364598	0.0579624
1350 ºC	20.6	0	1403.72	44.9556	0.0129695	3.99018	8.22434	0.130815	38.9681	0.241547	3.18559	0.271645	99.9808	708.156	0.175182	0.522627	0.103717	0.568592	0.235556	0.0949351	0.354662	0.0694907	0.502175	0.114509	0.346832	0.364466	0.0579499
1350 ºC	20.5	0	1403.37	44.9555	0.0129449	3.98719	8.2242	0.130841	38.9742	0.241603	3.18506	0.269302	99.9808	706.148	0.171423	0.516193	0.102926	0.565562	0.234706	0.0946708	0.35383	0.0693632	0.501465	0.114385	0.346536	0.364329	0.0579369
1350 ºC	20.4	0	1403.02	44.9553	0.01292	3.98409	8.22405	0.130867	38.9805	0.241661	3.1845	0.266948	99.9808	704.1	0.167727	0.509747	0.102125	0.562483	0.233838	0.0944005	0.352978	0.0692323	0.500734	0.114257	0.346231	0.364188	0.0579234
1350 ºC	20.3	0	1402.66	44.9551	0.0128948	3.98088	8.22391	0.130894	38.987	0.24172	3.18391	0.264583	99.9809	702.01	0.164093	0.503292	0.101315	0.559352	0.232952	0.0941239	0.352104	0.0690978	0.499983	0.114126	0.345916	0.364041	0.0579093
1350 ºC	20.2	0	1402.3	44.9549	0.0128694	3.97757	8.22376	0.130921	38.9936	0.241781	3.18327	0.262208	99.9809	699.876	0.160521	0.496827	0.100495	0.55617	0.232046	0.0938408	0.351208	0.0689598	0.49921	0.11399	0.345591	0.363888	0.0578947
1350 ºC	20.1	0	1401.94	44.9547	0.0128436	3.97415	8.22362	0.13095	39.0003	0.241843	3.1826	0.259822	99.9808	697.698	0.157009	0.490354	0.0996667	0.552934	0.231122	0.0935511	0.35029	0.0688179	0.498415	0.11385	0.345255	0.36373	0.0578794
1350 ºC	20	0	1401.58	44.9545	0.0128175	3.97061	8.22346	0.13098	39.0073	0.241907	3.18188	0.257426	99.9809	695.475	0.153556	0.483873	0.0988285	0.549646	0.230178	0.0932546	0.349348	0.0686722	0.497597	0.113706	0.344909	0.363566	0.0578635
1350 ºC	19.9	0	1401.21	44.9542	0.0127911	3.96696	8.22332	0.13101	39.0144	0.241973	3.18112	0.255019	99.9808	693.204	0.150161	0.477385	0.0979809	0.546303	0.229214	0.092951	0.348382	0.0685224	0.496754	0.113557	0.344551	0.363396	0.0578469
1350 ºC	19.8	0	1400.84	44.954	0.0127643	3.96318	8.22316	0.131042	39.0218	0.242041	3.18031	0.252603	99.9809	690.886	0.146823	0.470892	0.0971237	0.542905	0.22823	0.0926403	0.347392	0.0683684	0.495886	0.113404	0.344181	0.363219	0.0578296
1350 ºC	19.7	0	1400.47	44.9538	0.0127372	3.95927	8.223	0.131075	39.0293	0.242111	3.17946	0.250177	99.9809	688.519	0.143541	0.464394	0.0962571	0.53945	0.227224	0.092322	0.346375	0.0682102	0.494993	0.113246	0.343799	0.363035	0.0578116
1350 ºC	19.6	0	1400.1	44.9535	0.0127097	3.95524	8.22284	0.131109	39.037	0.242182	3.17855	0.24774	99.9809	686.101	0.140313	0.457891	0.0953808	0.535939	0.226196	0.0919962	0.345332	0.0680474	0.494072	0.113082	0.343403	0.362844	0.0577928
1350 ºC	19.5	0	1399.72	44.9533	0.0126819	3.95106	8.22267	0.131143	39.0449	0.242256	3.17759	0.245294	99.9809	683.631	0.13714	0.451385	0.094495	0.532369	0.225146	0.0916624	0.344262	0.0678799	0.493123	0.112913	0.342994	0.362645	0.0577731
1350 ºC	19.4	0	1399.34	44.9531	0.0126536	3.94675	8.2225	0.131179	39.053	0.242332	3.17657	0.242838	99.9809	681.108	0.134021	0.444877	0.0935995	0.528741	0.224074	0.0913205	0.343163	0.0677077	0.492145	0.112739	0.342571	0.362439	0.0577526
1350 ºC	19.3	0	1398.95	44.9528	0.012625	3.94229	8.22234	0.131217	39.0614	0.24241	3.1755	0.240373	99.981	678.53	0.130953	0.438367	0.0926943	0.525053	0.222977	0.0909703	0.342036	0.0675305	0.491136	0.112559	0.342133	0.362224	0.0577311
1350 ºC	19.2	0	1398.56	44.9525	0.012596	3.93768	8.22216	0.131255	39.07	0.24249	3.17436	0.237898	99.9809	675.896	0.127937	0.431857	0.0917795	0.521304	0.221857	0.0906115	0.340877	0.067348	0.490096	0.112372	0.34168	0.362	0.0577087
1350 ºC	19.1	0.015402	1398.17	44.9523	0.0125666	3.93294	8.22198	0.131294	39.0787	0.242572	3.17317	0.235413	99.9809	673.219	0.124964	0.425354	0.0908581	0.517511	0.220719	0.0902461	0.339696	0.0671616	0.489031	0.112181	0.341214	0.361769	0.0576855
1350 ºC	19	0.050885	1397.78	44.952	0.0125369	3.92811	8.22179	0.131335	39.0877	0.242656	3.17194	0.232917	99.981	670.512	0.122018	0.418854	0.0899319	0.513687	0.219568	0.0898761	0.338498	0.0669723	0.487948	0.111987	0.34074	0.361533	0.0576617
1350 ºC	18.9	0.086937	1397.38	44.9518	0.0125068	3.92319	8.22161	0.131376	39.0967	0.242741	3.17067	0.230409	99.981	667.768	0.119092	0.41234	0.0889984	0.50982	0.218401	0.0895004	0.337281	0.0667796	0.486845	0.111788	0.340255	0.361291	0.0576373
1350 ºC	18.8	0.123573	1396.99	44.9515	0.0124765	3.91817	8.22141	0.131417	39.106	0.242828	3.16936	0.227891	99.9811	664.985	0.116186	0.405811	0.0880575	0.505912	0.217218	0.0891188	0.336043	0.0665834	0.48572	0.111586	0.33976	0.361043	0.0576122
1350 ºC	18.7	0.160808	1396.59	44.9512	0.0124458	3.91305	8.22121	0.13146	39.1154	0.242916	3.16801	0.225361	99.9811	662.163	0.113301	0.39927	0.0871093	0.501959	0.216018	0.0887314	0.334784	0.0663837	0.484574	0.111379	0.339254	0.360789	0.0575864
1350 ºC	18.6	0.198658	1396.18	44.9509	0.0124148	3.90783	8.22101	0.131503	39.1249	0.243005	3.16661	0.22282	99.981	659.301	0.110438	0.392716	0.0861537	0.497963	0.214801	0.0883378	0.333504	0.0661802	0.483405	0.111168	0.338737	0.360528	0.0575599
1350 ºC	18.5	0.237137	1395.78	44.9507	0.0123834	3.9025	8.22081	0.131548	39.1346	0.243097	3.16517	0.220268	99.9811	656.397	0.107596	0.386151	0.0851906	0.493923	0.213567	0.087938	0.332202	0.065973	0.482212	0.110952	0.338209	0.360261	0.0575326
1350 ºC	18.4	0.276264	1395.37	44.9504	0.0123517	3.89707	8.22058	0.131593	39.1445	0.24319	3.16367	0.217705	99.9811	653.452	0.104778	0.379575	0.08422	0.489837	0.212315	0.0875318	0.330877	0.0657618	0.480996	0.110732	0.337668	0.359987	0.0575045
1350 ºC	18.3	0.316056	1394.96	44.9501	0.0123196	3.89152	8.22037	0.131639	39.1546	0.243285	3.16213	0.215131	99.9811	650.463	0.101983	0.37299	0.0832418	0.485705	0.211045	0.087119	0.329529	0.0655467	0.479754	0.110507	0.337115	0.359705	0.0574757
1350 ºC	18.2	0.35653	1394.55	44.9498	0.0122871	3.88586	8.22014	0.131686	39.1648	0.243381	3.16054	0.212546	99.981	647.43	0.0992121	0.366395	0.0822561	0.481527	0.209756	0.0866995	0.328157	0.0653274	0.478488	0.110277	0.336549	0.359416	0.0574459
1350 ºC	18.1	0.397706	1394.13	44.9496	0.0122542	3.88008	8.21991	0.131734	39.1753	0.24348	3.15889	0.20995	99.9812	644.352	0.0964661	0.359792	0.0812627	0.477301	0.208448	0.0862731	0.326761	0.0651038	0.477194	0.110042	0.335969	0.359119	0.0574153
1350 ºC	18	0.439603	1393.71	44.9493	0.012221	3.87418	8.21967	0.131783	39.1859	0.24358	3.15719	0.207344	99.9812	641.228	0.0937455	0.353181	0.0802617	0.473028	0.207121	0.0858397	0.32534	0.0648759	0.475874	0.109801	0.335376	0.358814	0.0573838
1350 ºC	17.9	0.482242	1393.29	44.949	0.0121874	3.86816	8.21943	0.131833	39.1967	0.243682	3.15543	0.204727	99.9811	638.057	0.0910511	0.346565	0.0792529	0.468705	0.205774	0.085399	0.323893	0.0646435	0.474526	0.109555	0.334769	0.3585	0.0573513
1350 ºC	17.8	0.525643	1392.86	44.9487	0.0121533	3.86201	8.21917	0.131884	39.2078	0.243786	3.15361	0.202099	99.9812	634.838	0.0883835	0.339943	0.0782365	0.464333	0.204407	0.084951	0.322419	0.0644064	0.473148	0.109304	0.334147	0.358177	0.0573179
1350 ºC	17.7	0.56983	1392.43	44.9484	0.0121188	3.85572	8.21892	0.131936	39.219	0.243893	3.15173	0.199461	99.9812	631.569	0.0857434	0.333317	0.0772122	0.45991	0.203019	0.0844952	0.320918	0.0641644	0.47174	0.109046	0.33351	0.357846	0.0572833
1350 ºC	17.6	0.614825	1392	44.9481	0.0120839	3.8493	8.21865	0.131989	39.2305	0.244001	3.14978	0.196812	99.9812	628.249	0.0831315	0.326688	0.0761802	0.455436	0.20161	0.0840317	0.319389	0.0639176	0.470302	0.108782	0.332856	0.357504	0.0572477
1350 ºC	17.5	0.660653	1391.57	44.9478	0.0120486	3.84274	8.21838	0.132043	39.2422	0.244112	3.14777	0.194153	99.9812	624.877	0.0805486	0.320057	0.0751404	0.450911	0.200179	0.0835601	0.317831	0.0636656	0.468831	0.108512	0.332186	0.357153	0.0572109
1350 ºC	17.4	0.707338	1391.13	44.9476	0.0120128	3.83603	8.21809	0.132099	39.2541	0.244225	3.14569	0.191483	99.9813	621.452	0.0779953	0.313425	0.0740927	0.446332	0.198726	0.0830803	0.316243	0.0634084	0.467328	0.108236	0.331499	0.356791	0.0571729
1350 ºC	17.3	0.754907	1390.69	44.9473	0.0119765	3.82917	8.2178	0.132156	39.2663	0.24434	3.14353	0.188803	99.9814	617.972	0.0754723	0.306793	0.0730371	0.4417	0.19725	0.082592	0.314625	0.0631457	0.46579	0.107952	0.330794	0.356419	0.0571337
1350 ºC	17.2	0.803388	1390.24	44.947	0.0119397	3.82216	8.2175	0.132214	39.2787	0.244457	3.1413	0.186113	99.9814	614.437	0.0729803	0.300163	0.0719737	0.437013	0.195751	0.082095	0.312975	0.0628774	0.464216	0.107662	0.33007	0.356034	0.0570932
1350 ºC	17.1	0.852808	1389.8	44.9467	0.0119025	3.81499	8.21719	0.132273	39.2913	0.244578	3.13899	0.183413	99.9813	610.843	0.0705202	0.293536	0.0709023	0.432271	0.194228	0.0815891	0.311293	0.0626032	0.462605	0.107364	0.329327	0.355638	0.0570513
1350 ºC	17	0.903197	1389.34	44.9464	0.0118647	3.80765	8.21687	0.132334	39.3043	0.2447	3.1366	0.180703	99.9814	607.191	0.0680925	0.286913	0.0698231	0.427472	0.192681	0.081074	0.309577	0.0623231	0.460957	0.107059	0.328564	0.35523	0.0570079
1350 ºC	16.9	0.954588	1388.89	44.9461	0.0118265	3.80014	8.21654	0.132396	39.3175	0.244826	3.13412	0.177984	99.9814	603.478	0.0656981	0.280297	0.068736	0.422617	0.191109	0.0805494	0.307826	0.0620367	0.459269	0.106745	0.32778	0.354808	0.056963
1350 ºC	16.8	1.00701	1388.41	44.9458	0.0117951	3.79354	8.21628	0.132451	39.329	0.244936	3.13187	0.175706	99.9814	600.179	0.0637029	0.274701	0.0677997	0.418401	0.189705	0.0800757	0.306206	0.0617658	0.457642	0.106435	0.326991	0.354359	0.0569134
1350 ºC	16.7	1.0528	1387.81	44.9456	0.0118401	3.79843	8.21676	0.132409	39.3202	0.24485	3.133	0.178245	99.9813	602.072	0.0657244	0.280076	0.0685791	0.421716	0.190434	0.0802711	0.306457	0.0617439	0.457195	0.106263	0.326393	0.353753	0.0568275
1350 ºC	16.6	1.0528	1387.18	44.9456	0.0118903	3.80487	8.2172	0.132355	39.3086	0.244738	3.13466	0.181389	99.9813	604.766	0.0683639	0.286989	0.0696019	0.426096	0.191504	0.0805776	0.307025	0.0617594	0.456865	0.106074	0.325661	0.352907	0.0567043
1350 ºC	16.5	1.0528	1386.52	44.9458	0.0119456	3.81312	8.21759	0.132286	39.2938	0.244597	3.13693	0.18521	99.9813	608.5	0.0718076	0.295805	0.070925	0.431782	0.193027	0.0810355	0.308074	0.061838	0.456771	0.105862	0.324699	0.351548	0.0564974
1350 ºC	16.4	1.0528	1385.83	44.9463	0.0120057	3.82343	8.21796	0.1322	39.2752	0.244421	3.13995	0.189784	99.9813	613.578	0.0763045	0.306954	0.0726137	0.439044	0.195143	0.0817002	0.309861	0.0620277	0.457158	0.105616	0.323219	0.348523	0.0559833
1350 ºC	16.3	1.0528	1385.27	44.9462	0.0120095	3.82326	8.21798	0.132202	39.2755	0.244424	3.13971	0.189961	99.9812	613.19	0.0764182	0.30716	0.0726077	0.438952	0.194942	0.0816027	0.309171	0.061826	0.4553	0.104951	0.320555	0.343615	0.0550706
1350 ºC	16.2	1.0528	1384.82	44.9455	0.0119715	3.81452	8.21776	0.132275	39.2913	0.244571	3.1367	0.186702	99.9813	608.163	0.0730147	0.298608	0.0712254	0.43285	0.192756	0.0808379	0.306212	0.0612582	0.451401	0.104011	0.317636	0.340506	0.0545908
1350 ºC	16.1	1.0528	1384.37	44.9447	0.0119325	3.80553	8.21752	0.13235	39.3076	0.244723	3.13353	0.183453	99.9813	603.077	0.069803	0.290257	0.0698511	0.426719	0.190548	0.0800624	0.303214	0.0606823	0.447443	0.103057	0.314676	0.337357	0.0541044
1350 ºC	16	1.0528	1383.91	44.9438	0.0118924	3.79629	8.21729	0.132427	39.3243	0.244879	3.13019	0.180215	99.9813	597.93	0.0667673	0.282101	0.0684849	0.42056	0.188317	0.0792761	0.300174	0.0600982	0.443423	0.10209	0.311675	0.334166	0.0536113
1350 ºC	15.9	1.0528	1383.44	44.9429	0.0118514	3.78677	8.21707	0.132507	39.3415	0.24504	3.12666	0.176988	99.9813	592.722	0.0638937	0.274133	0.0671267	0.414372	0.186063	0.0784786	0.297094	0.0595058	0.43934	0.101109	0.308632	0.330931	0.0531115
1350 ºC	15.8	1.09492	1382.98	44.942	0.0118095	3.77706	8.21685	0.132588	39.3591	0.245204	3.12301	0.17377	99.9814	587.488	0.0611359	0.266321	0.0657788	0.408186	0.183801	0.077676	0.293995	0.0589095	0.435227	0.100121	0.30557	0.327678	0.0526086
1350 ºC	15.7	1.16321	1382.5	44.941	0.0117672	3.76721	8.21663	0.132671	39.3769	0.24537	3.11926	0.170561	99.9814	582.233	0.0584612	0.258622	0.0644385	0.402001	0.181533	0.0768695	0.290882	0.0583102	0.431091	0.099128	0.302493	0.32441	0.0521032
1350 ºC	15.6	1.23238	1382.03	44.94	0.0117242	3.75722	8.21641	0.132755	39.3949	0.245539	3.11541	0.167362	99.9813	576.948	0.0558634	0.251022	0.0631034	0.395805	0.179254	0.0760574	0.287749	0.0577068	0.426923	0.098128	0.299395	0.32112	0.0515945
1350 ºC	15.5	1.30246	1381.55	44.939	0.0116807	3.74708	8.21618	0.13284	39.4133	0.245711	3.11145	0.164171	99.9814	571.63	0.0533414	0.243523	0.0617735	0.389598	0.176964	0.0752398	0.284595	0.0570991	0.422723	0.0971209	0.296275	0.317809	0.0510823
1350 ºC	15.4	1.37346	1381.07	44.9379	0.0116365	3.73678	8.21596	0.132927	39.4319	0.245885	3.10738	0.16099	99.9814	566.28	0.0508941	0.236123	0.0604489	0.38338	0.174663	0.0744164	0.281419	0.0564871	0.41849	0.0961065	0.293133	0.314475	0.0505665
1350 ºC	15.3	1.44543	1380.59	44.9368	0.0115918	3.72632	8.21574	0.133016	39.4509	0.246062	3.1032	0.157819	99.9814	560.896	0.0485207	0.228825	0.0591297	0.37715	0.172351	0.0735872	0.278222	0.0558706	0.414224	0.0950845	0.289969	0.311119	0.0500471
1350 ºC	15.2	1.51839	1380.11	44.9357	0.0115463	3.7157	8.21552	0.133105	39.4701	0.246242	3.09891	0.154658	99.9815	555.478	0.04622	0.221628	0.0578161	0.37091	0.170027	0.0727519	0.275003	0.0552496	0.409922	0.0940549	0.286783	0.307739	0.0495239
1350 ºC	15.1	1.59237	1379.62	44.9345	0.0115003	3.70491	8.2153	0.133197	39.4896	0.246424	3.09449	0.151507	99.9814	550.024	0.043991	0.214532	0.0565081	0.364658	0.167692	0.0719105	0.271761	0.0546239	0.405585	0.0930174	0.283572	0.304335	0.0489969
1350 ºC	15	1.6674	1379.12	44.9333	0.0114535	3.69394	8.21507	0.13329	39.5095	0.24661	3.08995	0.148366	99.9815	544.534	0.0418327	0.207539	0.0552058	0.358395	0.165344	0.0710628	0.268496	0.0539935	0.401212	0.0919718	0.280338	0.300907	0.048466
1350 ºC	14.9	1.74352	1378.63	44.9321	0.011406	3.68279	8.21485	0.133384	39.5297	0.246799	3.08527	0.145236	99.9815	539.007	0.0397442	0.200649	0.0539094	0.352121	0.162984	0.0702087	0.265207	0.0533582	0.396802	0.090918	0.277079	0.297453	0.0479311
1350 ºC	14.8	1.82077	1378.13	44.9308	0.0113577	3.67146	8.21463	0.133481	39.5502	0.246991	3.08046	0.142117	99.9815	533.441	0.0377243	0.193862	0.052619	0.345835	0.160612	0.069348	0.261894	0.052718	0.392353	0.0898557	0.273795	0.293974	0.047392
1350 ºC	14.7	1.89919	1377.62	44.9295	0.0113087	3.65993	8.2144	0.133579	39.5711	0.247186	3.07551	0.139009	99.9815	527.837	0.0357722	0.187179	0.0513346	0.339538	0.158227	0.0684806	0.258556	0.0520726	0.387866	0.0887849	0.270485	0.290469	0.0468487
1350 ºC	14.6	1.9788	1377.12	44.9282	0.0112589	3.6482	8.21419	0.133679	39.5924	0.247385	3.07042	0.135913	99.9816	522.191	0.0338867	0.1806	0.0500566	0.333229	0.155829	0.0676064	0.255194	0.0514221	0.383339	0.0877052	0.267149	0.286937	0.0463012
1350 ºC	14.5	2.05965	1376.61	44.9268	0.0112083	3.63626	8.21396	0.133781	39.614	0.247587	3.06518	0.132828	99.9816	516.505	0.0320669	0.174127	0.048785	0.32691	0.153418	0.0667252	0.251805	0.0507663	0.378771	0.0866164	0.263785	0.283378	0.0457491
1350 ºC	14.4	2.1418	1376.09	44.9254	0.0111568	3.6241	8.21373	0.133885	39.6361	0.247794	3.05978	0.129756	99.9817	510.776	0.0303118	0.16776	0.04752	0.320579	0.150994	0.0658368	0.24839	0.050105	0.374161	0.0855185	0.260395	0.27979	0.0451926
1350 ºC	14.3	2.22527	1375.57	44.9239	0.0111045	3.61173	8.2135	0.133991	39.6585	0.248004	3.05421	0.126696	99.9816	505.003	0.0286203	0.1615	0.0462617	0.314237	0.148557	0.0649411	0.244948	0.0494382	0.369508	0.0844111	0.256976	0.276174	0.0446315
1350 ºC	14.2	2.31011	1375.05	44.9224	0.0110513	3.59912	8.21327	0.134099	39.6814	0.248217	3.04848	0.123649	99.9817	499.186	0.0269915	0.155347	0.0450105	0.307885	0.146106	0.0640379	0.241479	0.0487657	0.364812	0.0832941	0.253529	0.272528	0.0440656
1350 ºC	14.1	2.39638	1374.52	44.9208	0.0109971	3.58627	8.21304	0.134209	39.7048	0.248436	3.04257	0.120615	99.9817	493.323	0.0254243	0.149302	0.0437664	0.301522	0.143641	0.0631272	0.237982	0.0480875	0.360071	0.0821672	0.250052	0.268852	0.0434948
1350 ºC	14	2.48413	1373.98	44.9192	0.0109419	3.57317	8.21281	0.134321	39.7286	0.248658	3.03648	0.117595	99.9818	487.413	0.0239177	0.143367	0.0425298	0.295149	0.141162	0.0622087	0.234456	0.0474033	0.355284	0.0810302	0.246545	0.265146	0.0429191
1350 ºC	13.9	2.57341	1373.44	44.9176	0.0108858	3.55982	8.21258	0.134436	39.7528	0.248885	3.0302	0.114589	99.9818	481.455	0.0224707	0.137542	0.0413008	0.288766	0.138669	0.0612822	0.230901	0.0467131	0.35045	0.0798829	0.243008	0.261408	0.0423383
1350 ºC	13.8	2.66427	1372.9	44.9159	0.0108286	3.5462	8.21234	0.134554	39.7776	0.249116	3.02372	0.111598	99.9819	475.447	0.0210823	0.131828	0.0400796	0.282374	0.136162	0.0603477	0.227317	0.0460167	0.345568	0.0787251	0.23944	0.257638	0.0417524
1350 ºC	13.7	2.75678	1372.35	44.9141	0.0107703	3.53229	8.21211	0.134674	39.8029	0.249353	3.01703	0.108622	99.9818	469.389	0.0197514	0.126226	0.0388667	0.275973	0.13364	0.059405	0.223703	0.0453141	0.340637	0.0775566	0.235839	0.253836	0.0411611
1350 ºC	13.6	2.85099	1371.8	44.9123	0.0107109	3.5181	8.21187	0.134796	39.8287	0.249594	3.01013	0.105661	99.9819	463.278	0.0184769	0.120737	0.0376621	0.269564	0.131104	0.0584538	0.220058	0.044605	0.335656	0.0763771	0.232206	0.25	0.0405644
1350 ºC	13.5	2.94697	1371.24	44.9105	0.0106503	3.5036	8.21162	0.134921	39.8551	0.249841	3.003	0.102716	99.982	457.115	0.0172578	0.115361	0.0364664	0.263147	0.128553	0.0574942	0.216381	0.0438894	0.330624	0.0751865	0.22854	0.24613	0.0399622
1350 ºC	13.4	3.04479	1370.67	44.9086	0.0105886	3.48879	8.21139	0.13505	39.882	0.250093	2.99564	0.0997881	99.9819	450.897	0.0160932	0.110101	0.0352796	0.256723	0.125988	0.0565258	0.212674	0.0431672	0.32554	0.0739844	0.22484	0.242225	0.0393543
1350 ºC	13.3	3.14452	1370.1	44.9066	0.0105256	3.47366	8.21114	0.135181	39.9096	0.25035	2.98803	0.0968771	99.982	444.623	0.0149817	0.104957	0.0341023	0.250294	0.123408	0.0555487	0.208933	0.0424382	0.320403	0.0727708	0.221106	0.238285	0.0387406
1350 ºC	13.2	3.24623	1369.52	44.9046	0.0104612	3.45818	8.21091	0.135315	39.9378	0.250614	2.98017	0.0939839	99.982	438.293	0.0139225	0.0999294	0.0329348	0.243859	0.120813	0.0545625	0.20516	0.0417024	0.31521	0.0715453	0.217337	0.234309	0.0381211
1350 ºC	13.1	3.35	1368.93	44.9025	0.0103956	3.44234	8.21065	0.135452	39.9667	0.250883	2.97204	0.0911092	99.9821	431.904	0.0129144	0.0950203	0.0317775	0.237421	0.118204	0.0535673	0.201354	0.0409596	0.309963	0.0703078	0.213532	0.230297	0.0374955
1350 ºC	13	3.45592	1368.34	44.9004	0.0103286	3.42614	8.21042	0.135593	39.9963	0.25116	2.96363	0.0882537	99.9822	425.455	0.0119562	0.0902305	0.0306307	0.23098	0.115579	0.0525628	0.197515	0.0402096	0.304659	0.069058	0.20969	0.226247	0.0368639
1350 ºC	12.9	3.56407	1367.73	44.8981	0.0102601	3.40955	8.21017	0.135738	40.0265	0.251442	2.95494	0.085418	99.9821	418.946	0.0110469	0.0855611	0.0294949	0.224537	0.112941	0.051549	0.193641	0.0394525	0.299297	0.0677958	0.205813	0.222159	0.036226
1350 ºC	12.8	3.67455	1367.13	44.8959	0.0101901	3.39255	8.20992	0.135886	40.0576	0.251732	2.94593	0.0826031	99.9823	412.374	0.0101852	0.0810133	0.0283705	0.218095	0.110288	0.0505257	0.189734	0.038688	0.293877	0.066521	0.201897	0.218033	0.0355818
1350 ºC	12.7	3.78744	1366.51	44.8935	0.0101185	3.37513	8.20967	0.136038	40.0894	0.252029	2.93661	0.0798096	99.9823	405.738	0.00937016	0.0765881	0.0272581	0.211655	0.10762	0.0494928	0.185791	0.0379162	0.288397	0.0652334	0.197945	0.213868	0.0349311
1350 ºC	12.6	3.90285	1365.88	44.891	0.0100453	3.35727	8.20942	0.136194	40.1221	0.252334	2.92695	0.0770385	99.9824	399.038	0.00860045	0.0722867	0.0261581	0.205218	0.104939	0.0484503	0.181814	0.0371369	0.282856	0.0639328	0.193954	0.209663	0.0342739
1350 ºC	12.5	4.02089	1365.25	44.8885	0.00997045	3.33895	8.20918	0.136354	40.1556	0.252646	2.91694	0.0742907	99.9824	392.271	0.00787491	0.0681102	0.0250711	0.198787	0.102244	0.0473981	0.177802	0.0363501	0.277254	0.062619	0.189924	0.205419	0.03361
1350 ºC	12.4	4.14167	1364.6	44.8859	0.00989383	3.32015	8.20893	0.136519	40.19	0.252967	2.90657	0.0715671	99.9825	385.437	0.00719231	0.0640598	0.0239976	0.192363	0.0995354	0.0463361	0.173754	0.0355557	0.27159	0.0612921	0.185855	0.201134	0.0329395
1350 ºC	12.3	4.26531	1363.95	44.8832	0.00981538	3.30083	8.20869	0.136688	40.2253	0.253297	2.8958	0.0688689	99.9825	378.535	0.00655144	0.0601364	0.0229383	0.18595	0.0968141	0.0452643	0.169672	0.0347536	0.265863	0.0599517	0.181747	0.196808	0.0322621
1350 ºC	12.2	4.39193	1363.29	44.8804	0.00973505	3.28099	8.20844	0.136862	40.2617	0.253635	2.88463	0.066197	99.9826	371.562	0.00595103	0.056341	0.0218937	0.17955	0.0940806	0.0441826	0.165554	0.0339439	0.260072	0.0585979	0.1776	0.192442	0.0315778
1350 ºC	12.1	4.52166	1362.61	44.8775	0.00965274	3.26059	8.2082	0.137041	40.2991	0.253984	2.87304	0.0635527	99.9827	364.519	0.00538981	0.0526748	0.0208646	0.173166	0.0913352	0.0430912	0.161401	0.0331265	0.254216	0.0572306	0.173413	0.188034	0.0308866
1350 ºC	12	4.65465	1361.93	44.8745	0.00956838	3.2396	8.20796	0.137225	40.3376	0.254342	2.861	0.0609371	99.9827	357.404	0.00486649	0.0491385	0.0198515	0.1668	0.0885789	0.04199	0.157213	0.0323014	0.248296	0.0558497	0.169187	0.183585	0.0301884
1350 ºC	11.9	4.79104	1361.23	44.8714	0.00948188	3.218	8.20774	0.137415	40.3772	0.254711	2.84849	0.0583516	99.9828	350.216	0.00437974	0.0457331	0.0188552	0.160457	0.0858124	0.0408791	0.152991	0.0314687	0.242311	0.0544553	0.164921	0.179095	0.0294832
1350 ºC	11.8	4.93099	1360.52	44.8682	0.00939317	3.19575	8.20751	0.137611	40.4181	0.255091	2.83548	0.0557975	99.9829	342.954	0.00392825	0.0424592	0.0178764	0.154141	0.0830367	0.0397586	0.148735	0.0306284	0.236261	0.0530473	0.160616	0.174564	0.028771
1350 ºC	11.7	5.07467	1359.8	44.8648	0.00930215	3.17283	8.20729	0.137813	40.4602	0.255483	2.82196	0.0532762	99.983	335.618	0.00351064	0.0393175	0.016916	0.147854	0.0802528	0.0386287	0.144447	0.0297806	0.230146	0.051626	0.156272	0.169992	0.0280517
1350 ºC	11.6	5.22224	1359.07	44.8613	0.00920873	3.14919	8.20709	0.138022	40.5037	0.255887	2.80788	0.0507892	99.9831	328.207	0.00312556	0.0363085	0.0159747	0.141602	0.077462	0.0374896	0.140126	0.0289254	0.223965	0.0501913	0.15189	0.165379	0.0273254
1350 ºC	11.5	5.37389	1358.32	44.8577	0.00911281	3.1248	8.20689	0.138237	40.5485	0.256304	2.79323	0.0483382	99.9831	320.72	0.00277161	0.0334327	0.0150532	0.13539	0.0746656	0.0363416	0.135773	0.028063	0.217721	0.0487437	0.14747	0.160727	0.0265921
1350 ºC	11.4	5.52982	1357.55	44.8539	0.00901429	3.09961	8.20671	0.138459	40.5949	0.256734	2.77796	0.0459248	99.9832	313.158	0.00244739	0.0306902	0.0141526	0.129221	0.0718652	0.0351849	0.131391	0.0271936	0.211412	0.0472832	0.143013	0.156035	0.025852
1350 ºC	11.3	5.69023	1356.77	44.85	0.00891307	3.07359	8.20654	0.138689	40.6428	0.257179	2.76205	0.0435508	99.9833	305.52	0.00215148	0.0280811	0.0132736	0.123103	0.0690626	0.03402	0.126981	0.0263175	0.205041	0.0458102	0.138521	0.151306	0.025105
1350 ºC	11.2	5.85535	1355.98	44.8459	0.00880902	3.04668	8.20639	0.138927	40.6924	0.257638	2.74546	0.041218	99.9834	297.806	0.00188246	0.0256053	0.0124172	0.117041	0.0662597	0.0328473	0.122545	0.0254349	0.198609	0.0443253	0.133994	0.146539	0.0243514
1350 ºC	11.1	6.0254	1355.16	44.8416	0.00870205	3.01885	8.20627	0.139174	40.7437	0.258114	2.72816	0.0389283	99.9835	290.016	0.00163888	0.0232623	0.0115842	0.111041	0.0634586	0.0316673	0.118084	0.0245463	0.192118	0.0428289	0.129435	0.141738	0.0235914
1350 ºC	11	6.20063	1354.33	44.8371	0.00859203	2.99003	8.20616	0.139429	40.7969	0.258607	2.71009	0.0366839	99.9836	282.153	0.00141931	0.0210516	0.0107757	0.10511	0.0606618	0.0304808	0.113602	0.023652	0.185569	0.0413216	0.124845	0.136903	0.0228252
1350 ºC	10.9	6.3813	1353.48	44.8325	0.00847885	2.96016	8.20608	0.139693	40.852	0.259117	2.69122	0.0344867	99.9837	274.216	0.00122231	0.0189723	0.00999238	0.0992559	0.057872	0.0292884	0.109101	0.0227526	0.178967	0.0398042	0.120228	0.132037	0.022053
1350 ºC	10.8	6.56768	1352.61	44.8276	0.00836237	2.9292	8.20604	0.139968	40.9092	0.259646	2.6715	0.0323391	99.9839	266.207	0.00104644	0.0170232	0.00923534	0.0934856	0.0550919	0.028091	0.104585	0.0218487	0.172313	0.0382776	0.115585	0.127142	0.0212752
1350 ºC	10.7	6.76007	1351.72	44.8224	0.00824247	2.89706	8.20604	0.140253	40.9686	0.260194	2.65088	0.0302433	99.9839	258.129	0.00089026	0.0152028	0.00850546	0.0878075	0.052325	0.0268896	0.100058	0.0209409	0.165613	0.0367429	0.11092	0.122222	0.0204923
1350 ºC	10.6	6.95877	1350.81	44.8171	0.00811902	2.86369	8.20608	0.140549	41.0304	0.260764	2.6293	0.0282017	99.9842	249.983	0.000752359	0.0135094	0.00780366	0.0822304	0.0495747	0.0256853	0.0955234	0.02003	0.158871	0.0352013	0.106237	0.117281	0.0197046
1350 ºC	10.5	7.16411	1349.87	44.8114	0.00799189	2.82901	8.20617	0.140857	41.0945	0.261356	2.60672	0.0262167	99.9842	241.774	0.000631334	0.0119407	0.00713081	0.0767634	0.0468448	0.0244795	0.0909869	0.019117	0.152092	0.0336541	0.10154	0.112321	0.0189128
1350 ºC	10.4	7.37642	1348.91	44.8055	0.00786094	2.79294	8.20631	0.141177	41.1613	0.261972	2.58307	0.0242909	99.9844	233.504	0.000525808	0.0104942	0.00648776	0.0714161	0.0441397	0.0232734	0.0864538	0.0182028	0.145283	0.0321029	0.0968342	0.107348	0.0181176
1350 ºC	10.3	7.59607	1347.92	44.7992	0.00772604	2.7554	8.20652	0.14151	41.2309	0.262612	2.55828	0.0224268	99.9846	225.178	0.000434434	0.00916695	0.00587531	0.0661984	0.0414638	0.0220688	0.0819304	0.0172887	0.138451	0.0305496	0.0921249	0.102368	0.0173196
1350 ºC	10.2	7.82344	1346.9	44.7926	0.00758706	2.71629	8.2068	0.141858	41.3034	0.263279	2.53229	0.020627	99.9847	216.803	0.000355901	0.00795562	0.00529418	0.0611208	0.0388222	0.0208675	0.0774236	0.0163759	0.131606	0.0289963	0.0874184	0.0973853	0.0165197
1350 ºC	10.1	8.05892	1345.86	44.7857	0.00744386	2.67552	8.20717	0.14222	41.379	0.263973	2.50502	0.0188943	99.9849	208.384	0.00028894	0.00685644	0.00474503	0.0561939	0.0362202	0.0196715	0.0729411	0.0154659	0.124756	0.0274452	0.082722	0.0924081	0.015719
1350 ºC	10	8.30292	1344.78	44.7783	0.00729631	2.63298	8.20765	0.142598	41.4579	0.264698	2.4764	0.0172312	99.985	199.929	0.000232332	0.00586523	0.00422842	0.0514286	0.0336634	0.0184831	0.0684915	0.0145603	0.117913	0.0258989	0.0780435	0.0874436	0.0149185
1350 ºC	9.9	8.55588	1343.67	44.7705	0.00714431	2.58858	8.20822	0.142992	41.5403	0.265454	2.44635	0.0156403	99.9852	191.446	0.000184911	0.00497741	0.00374478	0.046836	0.0311581	0.0173047	0.064084	0.0136609	0.111089	0.0243605	0.0733917	0.0825005	0.0141195
1350 ºC	9.8	8.81825	1342.53	44.7623	0.00698774	2.54219	8.20892	0.143404	41.6265	0.266242	2.41479	0.0141241	99.9855	182.946	0.000145575	0.00418798	0.00329442	0.0424271	0.0287105	0.016139	0.0597291	0.0127698	0.104298	0.022833	0.0687765	0.0775882	0.0133234
1350 ºC	9.7	9.09047	1341.35	44.7535	0.0068265	2.49369	8.20976	0.143835	41.7166	0.267067	2.38162	0.012685	99.9856	174.44	0.000113287	0.00349159	0.00287749	0.0382129	0.0263275	0.0149892	0.0554378	0.0118891	0.0975557	0.0213202	0.0642086	0.0727173	0.0125319
1350 ºC	9.6	9.37301	1340.14	44.7443	0.00666051	2.44296	8.21075	0.144285	41.8109	0.267928	2.34675	0.0113252	99.9859	165.94	8.70792e-05	0.00288251	0.00249396	0.0342039	0.0240161	0.0138583	0.0512221	0.0110213	0.090879	0.0198258	0.0596997	0.0678993	0.0117466
1350 ºC	9.5	9.66636	1338.88	44.7344	0.00648973	2.38987	8.21192	0.144756	41.9096	0.268829	2.31009	0.0100469	99.986	157.462	6.60629e-05	0.00235472	0.0021436	0.0304103	0.0217835	0.0127499	0.0470949	0.0101688	0.0842868	0.0183543	0.0552627	0.0631468	0.0109694
1350 ºC	9.4	9.97097	1337.59	44.7239	0.00631411	2.33428	8.2133	0.145249	42.0131	0.269771	2.27154	0.00885156	99.9863	149.022	4.94256e-05	0.00190195	0.00182597	0.0268412	0.0196371	0.0116676	0.0430699	0.0093344	0.0777995	0.01691	0.0509111	0.0584733	0.0102026
1350 ºC	9.3	10.2873	1336.25	44.7128	0.00613366	2.27606	8.2149	0.145765	42.1214	0.270756	2.23101	0.00774065	99.9866	140.638	3.64355e-05	0.00151775	0.00154041	0.0235048	0.0175842	0.0106154	0.0391614	0.00852113	0.0714392	0.015498	0.0466596	0.0538935	0.00944827
1350 ºC	9.2	10.6158	1334.87	44.7009	0.00594843	2.21506	8.21675	0.146305	42.2349	0.271788	2.18839	0.00671503	99.9868	132.33	2.64417e-05	0.00119555	0.001286	0.0204081	0.0156319	0.00959721	0.0353841	0.00773199	0.0652294	0.0141234	0.0425236	0.0494227	0.00870895
1350 ºC	9.1	10.957	1333.44	44.6882	0.0057585	2.15114	8.21888	0.146871	42.354	0.272867	2.14359	0.00577505	99.9871	124.119	1.88731e-05	0.000928765	0.00106159	0.017556	0.0137873	0.00861726	0.0317531	0.00697014	0.0591949	0.0127916	0.0385189	0.0450772	0.00798719
1350 ºC	9	11.3111	1331.96	44.6747	0.00556401	2.08418	8.22132	0.147463	42.4787	0.273997	2.09652	0.00492047	99.9874	116.028	1.32366e-05	0.000710876	0.000865769	0.0149517	0.0120565	0.00767968	0.0282836	0.00623879	0.0533611	0.0115081	0.034662	0.0408735	0.00728568
1350 ºC	8.9	11.6785	1330.44	44.6603	0.00536517	2.01404	8.2241	0.148083	42.6093	0.275178	2.04709	0.00415035	99.9876	108.083	9.11294e-06	0.000535536	0.000696899	0.012596	0.0104453	0.00678853	0.0249901	0.00554112	0.0477542	0.0102785	0.030969	0.0368284	0.00660717
1350 ºC	8.8	12.0595	1328.86	44.6449	0.00516224	1.9406	8.22725	0.148732	42.7462	0.276414	1.99522	0.003463	99.9879	100.309	6.15265e-06	0.000396666	0.000553126	0.010487	0.00895824	0.00594772	0.0218865	0.00488019	0.0424	0.00910818	0.0274559	0.0329587	0.00595444
1350 ºC	8.7	12.4542	1327.23	44.6286	0.00495556	1.86374	8.23082	0.14941	42.8894	0.277705	1.94085	0.00285595	99.9883	92.7333	4.06957e-06	0.000288544	0.000432411	0.0086203	0.0075987	0.00516079	0.0189855	0.00425888	0.0373237	0.00800231	0.0241378	0.0292804	0.00533023
1350 ºC	8.6	12.8628	1325.56	44.6111	0.00474552	1.78337	8.23484	0.150118	43.0392	0.279052	1.88391	0.00232593	99.9887	85.3815	2.63434e-06	0.000205889	0.000332572	0.00698827	0.00636865	0.00443088	0.016298	0.00367975	0.0325487	0.00696564	0.0210285	0.0258085	0.00473716
1350 ºC	8.5	13.2852	1323.83	44.5925	0.0045326	1.69941	8.23935	0.150856	43.1957	0.280457	1.82437	0.00186887	99.989	78.2806	1.66717e-06	0.000143926	0.000251331	0.00558056	0.00526842	0.00376047	0.0138324	0.00314496	0.0280959	0.00600231	0.0181398	0.0225563	0.00417763
1350 ºC	8.4	13.7212	1322.05	44.5727	0.00431735	1.6118	8.24437	0.151626	43.3589	0.281921	1.7622	0.00148	99.9893	71.4555	1.03041e-06	9.84349e-05	0.000186375	0.00438407	0.00429654	0.00315136	0.0115947	0.00265614	0.0239832	0.00511564	0.0154812	0.0195353	0.00365376
1350 ºC	8.3	14.1706	1320.23	44.5516	0.00410037	1.52051	8.24995	0.152427	43.5291	0.283444	1.69739	0.00115391	99.9897	64.9298	6.21269e-07	6.57708e-05	0.000135414	0.00338321	0.00344967	0.00260445	0.00958745	0.0022143	0.0202239	0.00430801	0.0130594	0.0167538	0.00316731
1350 ºC	8.2	14.633	1318.8	44.5347	0.00393472	1.45079	8.25453	0.153041	43.6598	0.284611	1.64758	0.00094223	99.9899	60.2585	4.11105e-07	4.73473e-05	0.000104442	0.00274144	0.00288775	0.0022324	0.00822294	0.00191203	0.017628	0.00375188	0.0113915	0.0148212	0.00282694
1350 ºC	8.1	14.984	1317.86	44.5235	0.00382874	1.40804	8.25758	0.153422	43.7411	0.285334	1.61659	0.000822822	99.9902	57.4895	3.11575e-07	3.8026e-05	8.79327e-05	0.00238642	0.00256955	0.00201812	0.00743757	0.00173732	0.0161182	0.00342912	0.0104236	0.0136938	0.00262749
1350 ºC	8	15.2001	1316.93	44.5119	0.00372299	1.36577	8.26074	0.1538	43.8219	0.286053	1.58576	0.000716667	99.9904	54.8439	2.3554e-07	3.04443e-05	7.38093e-05	0.00207155	0.00228075	0.00182034	0.00671297	0.00157543	0.0147104	0.00312871	0.00952257	0.0126377	0.0024398
1350 ºC	7.9	15.4136	1316.01	44.5	0.00361756	1.32401	8.26399	0.154175	43.9022	0.286765	1.55511	0.000622592	99.9905	52.3261	1.77794e-07	2.43163e-05	6.18013e-05	0.00179391	0.00202006	0.00163875	0.00604791	0.00142618	0.0134044	0.00285047	0.00868784	0.0116529	0.00226393
1350 ºC	7.8	15.6244	1315.09	44.4878	0.00351256	1.28281	8.26735	0.154546	43.982	0.287472	1.52468	0.000539485	99.9907	49.9317	1.34023e-07	1.9377e-05	5.16201e-05	0.00154975	0.0017853	0.00147238	0.00543875	0.00128887	0.0121949	0.00259322	0.00791585	0.010736	0.00209937
1350 ºC	7.7	15.8323	1314.19	44.4754	0.00340808	1.24221	8.2708	0.154915	44.0611	0.288171	1.49448	0.000466295	99.9909	47.6561	1.00906e-07	1.54064e-05	4.30115e-05	0.00133558	0.0015744	0.00132027	0.00488193	0.00116277	0.0110768	0.00235581	0.00720309	0.00988338	0.00194557
1350 ºC	7.6	16.0371	1313.29	44.4627	0.00330421	1.20223	8.27431	0.155279	44.1394	0.288864	1.46456	0.000402039	99.9911	45.4948	7.58904e-08	1.22227e-05	3.57522e-05	0.00114821	0.00138536	0.0011815	0.00437399	0.0010472	0.0100452	0.00213707	0.00654609	0.00909157	0.00180199
1350 ºC	7.5	16.2389	1312.41	44.4497	0.00320106	1.16291	8.27791	0.155639	44.217	0.289548	1.43493	0.000345796	99.9912	43.4433	5.70232e-08	9.67639e-06	2.96468e-05	0.000984713	0.00121631	0.00105517	0.00391155	0.000941474	0.00909507	0.00193589	0.00594147	0.00835718	0.00166812
1350 ºC	7.4	16.4373	1311.54	44.4365	0.00309872	1.12428	8.28156	0.155994	44.2938	0.290224	1.40562	0.000296716	99.9914	41.497	4.28121e-08	7.6447e-06	2.45252e-05	0.000842402	0.00106548	0.000940387	0.00349139	0.000844942	0.00822149	0.00175116	0.00538594	0.00767687	0.00154343
1350 ºC	7.3	16.6324	1310.67	44.4231	0.00299727	1.08637	8.28527	0.156345	44.3697	0.290891	1.37666	0.000254012	99.9916	39.6516	3.21207e-08	6.02739e-06	2.02399e-05	0.000718847	0.00093122	0.000836325	0.00311039	0.000756966	0.00741971	0.00158182	0.00487627	0.00704738	0.0014274
1350 ºC	7.2	16.8239	1309.82	44.4095	0.00289681	1.04919	8.28903	0.156691	44.4446	0.291548	1.34806	0.000216963	99.9917	37.9025	2.40855e-08	4.74281e-06	1.66634e-05	0.000611848	0.000811977	0.000742174	0.00276557	0.000676934	0.00668508	0.00142682	0.0044094	0.00646556	0.00131955
1350 ºC	7.1	17.012	1308.99	44.3957	0.00279742	1.01278	8.29282	0.157032	44.5185	0.292196	1.31986	0.000184911	99.9919	36.2454	1.8052e-08	3.72469e-06	1.36857e-05	0.000519418	0.000706312	0.000657165	0.0024541	0.000604262	0.00601312	0.00128518	0.00398233	0.00592836	0.00121939
1350 ºC	7	17.1964	1308.16	44.3818	0.00269918	0.977145	8.29666	0.157368	44.5913	0.292834	1.29206	0.000157258	99.992	34.6759	1.35248e-08	2.91944e-06	1.12126e-05	0.000439772	0.000612889	0.000580567	0.00217329	0.00053839	0.00539951	0.00115595	0.00359224	0.00543285	0.00112645
1350 ºC	6.9	17.3771	1307.34	44.3678	0.00260218	0.942307	8.30051	0.157698	44.663	0.293461	1.26468	0.000133464	99.9922	33.1899	1.01299e-08	2.28382e-06	9.16358e-06	0.000371313	0.000530477	0.00051169	0.00192061	0.000478787	0.0048401	0.00103821	0.00323641	0.00497623	0.00104028
1350 ºC	6.8	17.5541	1306.54	44.3536	0.00250649	0.908279	8.30437	0.158022	44.7336	0.294078	1.23774	0.000113045	99.9923	31.7834	7.58536e-09	1.78308e-06	7.46993e-06	0.000312617	0.000457941	0.000449881	0.00169365	0.000424952	0.00433093	0.000931096	0.00291225	0.00455581	0.00096045
1350 ºC	6.7	17.7273	1305.75	44.3393	0.00241218	0.875072	8.30826	0.15834	44.8031	0.294683	1.21125	9.55653e-05	99.9925	30.4522	5.67889e-09	1.38934e-06	6.07333e-06	0.000262419	0.000394242	0.000394529	0.0014902	0.000376412	0.00386822	0.000833791	0.00261733	0.00416904	0.000886539
1350 ºC	6.6	17.8967	1304.97	44.325	0.00231933	0.842694	8.31213	0.158653	44.8713	0.295277	1.18523	8.06388e-05	99.9927	29.1926	4.25086e-09	1.0803e-06	4.9244e-06	0.000219596	0.000338433	0.000345063	0.00130816	0.00033272	0.00344842	0.00074552	0.00234935	0.00381349	0.000818151
1350 ºC	6.5	18.0623	1304.21	44.3106	0.00222799	0.811151	8.31602	0.158959	44.9383	0.29586	1.15968	6.79226e-05	99.9929	28.0008	3.18138e-09	8.38194e-07	3.98144e-06	0.000183159	0.000289648	0.000300948	0.00114558	0.000293461	0.00306813	0.000665553	0.00210614	0.00348688	0.000754912
1350 ºC	6.4	18.2241	1303.46	44.2961	0.00213822	0.780446	8.31988	0.15926	45.004	0.296432	1.13461	5.7114e-05	99.9929	26.8733	2.38051e-09	6.4886e-07	3.20937e-06	0.000152237	0.000247104	0.000261689	0.00100065	0.000258245	0.00272418	0.000593208	0.00188568	0.00318705	0.000696462
1350 ºC	6.3	18.3821	1302.71	44.2816	0.00205009	0.75058	8.32374	0.159554	45.0685	0.296991	1.11004	4.79468e-05	99.9931	25.8065	1.78081e-09	5.01066e-07	2.57875e-06	0.000126065	0.000210091	0.000226827	0.000871709	0.000226712	0.00241358	0.000527846	0.00168605	0.00291196	0.000642465
1350 ºC	6.2	18.5362	1301.99	44.2671	0.00196364	0.721553	8.32757	0.159842	45.1317	0.297539	1.08596	4.01881e-05	99.9933	24.7972	1.33174e-09	3.85909e-07	2.06494e-06	0.000103975	0.00017797	0.000195939	0.000757215	0.000198524	0.00213354	0.000468869	0.00150551	0.00265971	0.0005926
1350 ºC	6.1	18.6866	1301.27	44.2526	0.00187893	0.693362	8.33137	0.160124	45.1936	0.298075	1.06237	3.36347e-05	99.9934	23.8423	9.95455e-10	2.9635e-07	1.64737e-06	8.53831e-05	0.000150165	0.000168633	0.00065575	0.000173373	0.00188146	0.000415725	0.0013424	0.00242852	0.000546567
1350 ºC	6	18.8332	1300.57	44.238	0.001796	0.666001	8.33515	0.160399	45.2542	0.2986	1.03929	2.81099e-05	99.9935	22.9386	7.43622e-10	2.26835e-07	1.30889e-06	6.97828e-05	0.00012616	0.000144552	0.000566015	0.000150972	0.0016549	0.000367898	0.00119519	0.00221673	0.000504085
1350 ºC	5.9	18.976	1299.88	44.2236	0.00171488	0.639463	8.33889	0.160669	45.3135	0.299112	1.01671	2.34608e-05	99.9937	22.0833	5.55028e-10	1.72989e-07	1.03529e-06	5.67337e-05	0.000105493	0.000123367	0.000486821	0.000131057	0.00145162	0.000324913	0.00106249	0.00202278	0.000464889
1350 ºC	5.8	19.1152	1299.2	44.2091	0.00163563	0.613742	8.34259	0.160932	45.3715	0.299613	0.99463	1.95554e-05	99.9938	21.2737	4.13795e-10	1.31371e-07	8.14772e-07	4.5855e-05	8.7753e-05	0.000104779	0.000417084	0.000113385	0.00126954	0.000286331	0.000942982	0.00184523	0.000428732
1350 ºC	5.7	19.2508	1298.53	44.1947	0.00155827	0.588826	8.34625	0.161189	45.4282	0.300103	0.97305	1.62802e-05	99.9939	20.5072	3.08039e-10	9.92798e-08	6.37588e-07	3.6818e-05	7.2572e-05	8.85147e-05	0.000355814	9.77369e-05	0.00110672	0.000251747	0.000835475	0.00168276	0.000395384
1350 ºC	5.6	19.3828	1297.88	44.1804	0.00148283	0.564705	8.34985	0.16144	45.4836	0.300581	0.951967	1.35378e-05	99.994	19.7812	2.28865e-10	7.45987e-08	4.95698e-07	2.93398e-05	5.96245e-05	7.43251e-05	0.000302115	8.39084e-05	0.000961385	0.00022079	0.000738864	0.00153411	0.00036463
1350 ºC	5.5	19.5113	1297.23	44.1661	0.00140935	0.541367	8.35342	0.161685	45.5378	0.301047	0.931378	1.12449e-05	99.9942	19.0935	1.6961e-10	5.56712e-08	3.82483e-07	2.31774e-05	4.86217e-05	6.19851e-05	0.000255171	7.17153e-05	0.000831911	0.000193117	0.000652139	0.00139815	0.00033627
1350 ºC	5.4	19.6363	1296.6	44.1519	0.00133785	0.518799	8.35692	0.161924	45.5906	0.301502	0.911279	9.33052e-06	99.9943	18.4417	1.25287e-10	4.12026e-08	2.92507e-07	1.81226e-05	3.93082e-05	5.12907e-05	0.000214248	6.09893e-05	0.000716795	0.000168417	0.000574373	0.00127382	0.000310119
1350 ºC	5.3	19.7579	1295.98	44.1377	0.00126834	0.496986	8.36038	0.162157	45.6423	0.301946	0.891663	7.73431e-06	99.9944	17.8239	9.21577e-11	3.01833e-08	2.21317e-07	1.39975e-05	3.14587e-05	4.20575e-05	0.000178678	5.15775e-05	0.00061466	0.000146404	0.000504719	0.00116014	0.000286004
1350 ºC	5.2	19.8762	1295.44	44.1255	0.00121074	0.478812	8.3633	0.162352	45.6856	0.30232	0.875398	6.57194e-06	99.9945	17.3183	7.12019e-11	2.31882e-08	1.74532e-07	1.12176e-05	2.59849e-05	3.54609e-05	0.000152935	4.46817e-05	0.000538873	0.000129897	0.000452022	0.00107145	0.000266982
1350 ºC	5.1	19.9755	1295.09	44.1178	0.00117878	0.468261	8.36502	0.162467	45.7108	0.302539	0.866513	5.96132e-06	99.9946	17.0297	6.31453e-11	2.06725e-08	1.57181e-07	1.01826e-05	2.38319e-05	3.27848e-05	0.000141992	4.16669e-05	0.000504978	0.000122219	0.000426827	0.00102563	0.000256929
1350 ºC	5	20.0336	1294.74	44.1099	0.00114711	0.457773	8.36673	0.162582	45.736	0.302758	0.857726	5.40152e-06	99.9946	16.7444	5.59764e-11	1.8422e-08	1.41497e-07	9.23942e-06	2.18493e-05	3.03002e-05	0.000131787	3.88425e-05	0.000473063	0.000114959	0.000402912	0.000981514	0.000247196
1350 ºC	4.9	20.0916	1294.39	44.1019	0.00111573	0.44735	8.36845	0.162697	45.7611	0.302977	0.849038	4.88894e-06	99.9946	16.4636	4.96227e-11	1.64167e-08	1.27378e-07	8.38343e-06	2.00308e-05	2.80024e-05	0.000122307	3.62066e-05	0.000443128	0.00010812	0.0003803	0.000939199	0.000237809
1350 ºC	4.8	20.1496	1294.03	44.0938	0.00108465	0.436993	8.37018	0.162812	45.7863	0.303196	0.840449	4.42018e-06	99.9948	16.1871	4.39919e-11	1.463e-08	1.14668e-07	7.6066e-06	1.83629e-05	2.58775e-05	0.000113502	3.3747e-05	0.000415055	0.000101678	0.000358923	0.000898618	0.000228755
1350 ºC	4.7	20.2074	1293.68	44.0855	0.00105386	0.426706	8.37191	0.162926	45.8113	0.303415	0.83196	3.99201e-06	99.9948	15.915	3.90017e-11	1.30381e-08	1.03226e-07	6.90166e-06	1.68333e-05	2.39128e-05	0.000105323	3.14522e-05	0.00038873	9.56124e-05	0.000338716	0.000859707	0.000220025
1350 ºC	4.6	20.2652	1293.33	44.0771	0.00102338	0.416491	8.37364	0.163041	45.8364	0.303634	0.823573	3.60141e-06	99.9949	15.6471	3.45795e-11	1.16198e-08	9.2928e-08	6.26204e-06	1.54307e-05	2.20964e-05	9.77289e-05	2.93115e-05	0.000364049	8.99012e-05	0.000319618	0.000822402	0.000211609
1350 ºC	4.5	20.3229	1292.98	44.0685	0.000993198	0.40635	8.37538	0.163156	45.8614	0.303853	0.815287	3.24552e-06	99.9949	15.3834	3.06608e-11	1.03563e-08	8.36593e-08	5.68171e-06	1.41448e-05	2.04173e-05	9.06775e-05	2.73148e-05	0.000340913	8.45246e-05	0.000301571	0.000786643	0.000203496
1350 ºC	4.4	20.3805	1292.63	44.0598	0.000963328	0.396286	8.37712	0.16327	45.8863	0.304072	0.807103	2.92166e-06	99.9949	15.124	2.71882e-11	9.23069e-09	7.53176e-08	5.15524e-06	1.29658e-05	1.88654e-05	8.41313e-05	2.54527e-05	0.000319228	7.94639e-05	0.000284521	0.000752372	0.000195677
1350 ºC	4.3	20.438	1292.27	44.051	0.000933773	0.386301	8.37886	0.163385	45.9113	0.30429	0.799023	2.62731e-06	99.9951	14.8687	2.41111e-11	8.22801e-09	6.78108e-08	4.67765e-06	1.18851e-05	1.74311e-05	7.80548e-05	2.37163e-05	0.000298906	7.47013e-05	0.000268415	0.000719532	0.000188142
1350 ºC	4.2	20.4954	1291.92	44.042	0.000904536	0.376398	8.38061	0.163499	45.9361	0.304509	0.791046	2.36012e-06	99.9951	14.6175	2.13844e-11	7.33484e-09	6.10556e-08	4.24445e-06	1.08946e-05	1.61057e-05	7.24151e-05	2.20975e-05	0.000279865	7.02199e-05	0.000253202	0.000688069	0.000180883
1350 ºC	4.1	20.5527	1291.57	44.0329	0.000875626	0.366581	8.38234	0.163613	45.961	0.304727	0.783173	2.11788e-06	99.9952	14.3704	1.89683e-11	6.53924e-09	5.49771e-08	3.85154e-06	9.98674e-06	1.48811e-05	6.71815e-05	2.05885e-05	0.000262025	6.60038e-05	0.000238837	0.00065793	0.000173889
1350 ºC	4	20.6098	1291.22	44.0237	0.000847046	0.356851	8.38409	0.163727	45.9857	0.304945	0.775405	1.89853e-06	99.9953	14.1274	1.68273e-11	5.83056e-09	4.95077e-08	3.49518e-06	9.15479e-06	1.37497e-05	6.23253e-05	1.9182e-05	0.000245315	6.20378e-05	0.000225274	0.000629066	0.000167154
1350 ºC	3.9	20.6668	1290.87	44.0143	0.000818804	0.347212	8.38583	0.163841	46.0104	0.305163	0.767743	1.70015e-06	99.9953	13.8883	1.49301e-11	5.1993e-09	4.45865e-08	3.17201e-06	8.39244e-06	1.27045e-05	5.78199e-05	1.78712e-05	0.000229663	5.83078e-05	0.00021247	0.000601425	0.000160668
1350 ºC	3.8	20.7237	1290.52	44.0048	0.000790906	0.337667	8.38758	0.163955	46.035	0.305381	0.760186	1.52096e-06	99.9954	13.6533	1.32488e-11	4.63701e-09	4.01586e-08	2.87894e-06	7.69393e-06	1.17391e-05	5.36404e-05	1.66499e-05	0.000215007	5.48002e-05	0.000200384	0.000574963	0.000154424
1350 ºC	3.7	20.7805	1290.17	43.9952	0.000763467	0.328258	8.3893	0.164068	46.0595	0.305597	0.752763	0	99.9955	13.4231	1.17645e-11	4.13801e-09	3.61898e-08	2.61419e-06	7.05642e-06	1.08509e-05	4.97788e-05	1.55164e-05	0.000201337	5.15152e-05	0.000189024	0.000549733	0.000148437
1350 ºC	3.6	20.8368	1289.82	43.9854	0.000736269	0.318906	8.39104	0.164181	46.084	0.305815	0.745416	0	99.9955	13.1957	1.0443e-11	3.69149e-09	3.26027e-08	2.37303e-06	6.46971e-06	1.00269e-05	4.6181e-05	1.44556e-05	0.000188481	4.84129e-05	0.000178257	0.000525476	0.000142648
1350 ºC	3.5	20.8933	1289.47	43.9755	0.00070944	0.309657	8.39278	0.164294	46.1085	0.306031	0.738175	0	99.9957	12.9723	9.27191e-12	3.29375e-09	2.93755e-08	2.15437e-06	5.93228e-06	9.26604e-06	4.28448e-05	1.34676e-05	0.000176447	4.54971e-05	0.000168098	0.000502266	0.000137078
1350 ºC	3.4	20.9496	1289.12	43.9654	0.000682987	0.300514	8.39451	0.164407	46.1328	0.306248	0.731043	0	99.9956	12.7526	8.23393e-12	2.93943e-09	2.6472e-08	1.95611e-06	5.43998e-06	8.56347e-06	3.97512e-05	1.25474e-05	0.000165183	4.27567e-05	0.000158517	0.000480059	0.000131719
1350 ºC	3.3	21.0057	1288.77	43.9553	0.000656919	0.291481	8.39625	0.164519	46.1571	0.306464	0.724017	0	99.9958	12.5368	7.31386e-12	2.62378e-09	2.38595e-08	1.77634e-06	4.98905e-06	7.91478e-06	3.6883e-05	1.16905e-05	0.000154642	4.01815e-05	0.000149479	0.000458817	0.000126563
1350 ºC	3.2	21.0616	1288.42	43.945	0.000631245	0.282559	8.39797	0.164631	46.1813	0.306679	0.717099	0	99.9959	12.3247	6.4982e-12	2.34253e-09	2.15088e-08	1.61334e-06	4.576e-06	7.31585e-06	3.42237e-05	1.08926e-05	0.000144778	3.77619e-05	0.000140957	0.0004385	0.000121605
1350 ºC	3.1	21.1174	1288.07	43.9345	0.000605974	0.273753	8.39969	0.164743	46.2054	0.306894	0.710288	0	99.9959	12.1163	5.77501e-12	2.09192e-09	1.93935e-08	1.46553e-06	4.19767e-06	6.7629e-06	3.17584e-05	1.01496e-05	0.000135549	3.54886e-05	0.000132921	0.00041907	0.000116836
1350 ºC	3	21.1729	1287.72	43.924	0.000581114	0.265065	8.40141	0.164855	46.2294	0.307108	0.703584	0	99.996	11.9115	5.13371e-12	1.86858e-09	1.74899e-08	1.33149e-06	3.85112e-06	6.25238e-06	2.9473e-05	9.45786e-06	0.000126913	3.3353e-05	0.000125344	0.000400492	0.000112251
1350 ºC	2.9	21.2283	1287.37	43.9133	0.000556677	0.256497	8.40312	0.164966	46.2533	0.307322	0.696987	0	99.996	11.7104	4.56493e-12	1.66952e-09	1.57766e-08	1.20993e-06	3.53367e-06	5.78105e-06	2.73544e-05	8.81382e-06	0.000118833	3.13469e-05	0.000118202	0.000382729	0.000107842
1350 ºC	2.8	21.2834	1287.02	43.9025	0.00053267	0.248054	8.40482	0.165077	46.2771	0.307536	0.690497	0	99.9961	11.5128	4.06037e-12	1.49206e-09	1.42343e-08	1.09968e-06	3.24288e-06	5.34589e-06	2.53904e-05	8.21422e-06	0.000111274	2.94626e-05	0.000111468	0.000365748	0.000103604
1350 ºC	2.7	21.3384	1286.68	43.8916	0.000509105	0.239736	8.40651	0.165188	46.3008	0.307749	0.684113	0	99.9962	11.3188	3.61269e-12	1.33383e-09	1.28458e-08	9.99679e-07	2.97648e-06	4.94412e-06	2.35697e-05	7.656e-06	0.000104203	2.76927e-05	0.000105121	0.000349516	9.95306e-05
1350 ºC	2.6	21.3931	1286.33	43.8805	0.00048599	0.231548	8.4082	0.165298	46.3244	0.307961	0.677834	0	99.9962	11.1282	3.21538e-12	1.19273e-09	1.15956e-08	9.08958e-07	2.73241e-06	4.57314e-06	2.18818e-05	7.1363e-06	9.7587e-05	2.60303e-05	9.91378e-05	0.000334001	9.56151e-05
1350 ºC	2.5	21.4476	1285.98	43.8693	0.000463337	0.22349	8.40988	0.165408	46.3479	0.308172	0.671659	0	99.9963	10.941	2.86269e-12	1.06686e-09	1.04697e-08	8.26646e-07	2.50877e-06	4.23058e-06	2.03171e-05	6.65246e-06	9.13979e-05	2.4469e-05	9.34986e-05	0.000319172	9.18519e-05
1350 ºC	2.4	21.5019	1285.63	43.858	0.000441155	0.215567	8.41154	0.165517	46.3712	0.308383	0.665589	0	99.9962	10.7572	2.54951e-12	9.54563e-10	9.45557e-09	7.51951e-07	2.30384e-06	3.91423e-06	1.88663e-05	6.20197e-06	8.56077e-05	2.30025e-05	8.81833e-05	0.000305	8.82353e-05
1350 ºC	2.3	21.556	1285.29	43.8466	0.000419454	0.20778	8.4132	0.165626	46.3945	0.308594	0.659621	0	99.9963	10.5767	2.27135e-12	8.54341e-10	8.54184e-09	6.84155e-07	2.11601e-06	3.62205e-06	1.75212e-05	5.78252e-06	8.01904e-05	2.16251e-05	8.31732e-05	0.000291456	8.47598e-05
1350 ºC	2.2	21.6098	1284.94	43.8351	0.000398243	0.20013	8.41486	0.165734	46.4177	0.308803	0.653755	0	99.9965	10.3994	2.02421e-12	7.64873e-10	7.71841e-09	6.2261e-07	1.94383e-06	3.35216e-06	1.62738e-05	5.39193e-06	7.51216e-05	2.03313e-05	7.84508e-05	0.000278512	8.14198e-05
1350 ºC	2.1	21.6634	1284.59	43.8235	0.000377534	0.192621	8.41649	0.165842	46.4407	0.309012	0.647989	0	99.9965	10.2253	1.80455e-12	6.84978e-10	6.97614e-09	5.66725e-07	1.78597e-06	3.10282e-06	1.51169e-05	5.02819e-06	7.03785e-05	1.91159e-05	7.39991e-05	0.000266141	7.82101e-05
1350 ºC	2	21.7168	1284.24	43.8117	0.000357335	0.185254	8.41812	0.16595	46.4637	0.309221	0.642322	0	99.9966	10.0543	1.60925e-12	6.1361e-10	6.30685e-09	5.15967e-07	1.64122e-06	2.87243e-06	1.40438e-05	4.68939e-06	6.59397e-05	1.79741e-05	6.98024e-05	0.000254318	7.51254e-05
1350 ºC	1.9	21.77	1283.9	43.7998	0.000337656	0.17803	8.41974	0.166057	46.4865	0.309429	0.636753	0	99.9966	9.88637	1.43554e-12	5.49836e-10	5.70317e-09	4.69853e-07	1.50844e-06	2.6595e-06	1.30483e-05	4.37378e-06	6.1785e-05	1.69012e-05	6.58456e-05	0.000243016	7.21608e-05
1350 ºC	1.8	21.823	1283.55	43.7878	0.000318506	0.170952	8.42134	0.166164	46.5092	0.309636	0.631279	0	99.9967	9.72137	1.28097e-12	4.92826e-10	5.15849e-09	4.27946e-07	1.38662e-06	2.46266e-06	1.21245e-05	4.07973e-06	5.78957e-05	1.58931e-05	6.21146e-05	0.000232214	6.93112e-05
1350 ºC	1.7	21.8757	1283.2	43.7757	0.000299894	0.164019	8.42293	0.16627	46.5318	0.309842	0.625899	0	99.9968	9.55925	1.14338e-12	4.41843e-10	4.66687e-09	3.89849e-07	1.27482e-06	2.28066e-06	1.12671e-05	3.80569e-06	5.4254e-05	1.49456e-05	5.85958e-05	0.000221886	6.65719e-05
1350 ºC	1.6	21.9283	1282.86	43.7635	0.000281829	0.157234	8.42452	0.166376	46.5544	0.310048	0.62061	0	99.997	9.39993	1.02084e-12	3.96231e-10	4.22296e-09	3.55205e-07	1.17219e-06	2.11232e-06	1.04711e-05	3.55026e-06	5.08434e-05	1.40548e-05	5.52767e-05	0.00021201	6.39383e-05
1350 ºC	1.5	21.9807	1282.51	43.7511	0.000264318	0.150598	8.42609	0.166482	46.5768	0.310254	0.61541	0	99.997	9.24334	9.11656e-13	3.55405e-10	3.82198e-09	3.23688e-07	1.07794e-06	1.95658e-06	9.73195e-06	3.3121e-06	4.76485e-05	1.32172e-05	5.21451e-05	0.000202566	6.14057e-05
1350 ºC	1.4	22.0329	1282.16	43.7386	0.000247371	0.14411	8.42764	0.166587	46.5991	0.310459	0.610298	0	99.997	9.08937	8.14328e-13	3.18847e-10	3.45963e-09	2.95005e-07	9.91358e-07	1.81243e-06	9.04532e-06	3.08997e-06	4.46548e-05	1.24294e-05	4.91897e-05	0.000193531	5.89697e-05
1350 ºC	1.3	22.0849	1281.82	43.7259	0.000230992	0.137773	8.42918	0.166692	46.6213	0.310663	0.605269	0	99.997	8.93794	7.27524e-13	2.86095e-10	3.13202e-09	2.6889e-07	9.11788e-07	1.67898e-06	8.40727e-06	2.88274e-06	4.18487e-05	1.16883e-05	4.63998e-05	0.000184886	5.66261e-05
1350 ºC	1.2	22.1368	1281.47	43.7132	0.00021519	0.131585	8.43071	0.166796	46.6435	0.310868	0.600322	0	99.9972	8.78894	6.50064e-13	2.56738e-10	2.83569e-09	2.45103e-07	8.38632e-07	1.55537e-06	7.81414e-06	2.68934e-06	3.92174e-05	1.09907e-05	4.37652e-05	0.000176612	5.43706e-05
1350 ºC	1.1	22.1886	1281.12	43.7003	0.00019997	0.125548	8.43222	0.166901	46.6656	0.311072	0.595454	0	99.9973	8.64228	5.80907e-13	2.3041e-10	2.56753e-09	2.23425e-07	7.71344e-07	1.44084e-06	7.26255e-06	2.50876e-06	3.67493e-05	1.0334e-05	4.12765e-05	0.00016869	5.21992e-05
1350 ºC	1	22.2402	1280.77	43.6872	0.000185338	0.119661	8.43373	0.167005	46.6876	0.311276	0.59066	0	99.9973	8.49784	5.19126e-13	2.06786e-10	2.32472e-09	2.0366e-07	7.09422e-07	1.33466e-06	6.74936e-06	2.34009e-06	3.44331e-05	9.71535e-06	3.89245e-05	0.000161101	5.01077e-05
1350 ºC	0.9	22.2918	1280.43	43.674	0.000171297	0.113924	8.43522	0.167108	46.7096	0.31148	0.585937	0	99.9974	8.35551	4.63905e-13	1.85576e-10	2.10476e-09	1.8563e-07	6.5241e-07	1.23617e-06	6.27166e-06	2.18246e-06	3.22585e-05	9.13243e-06	3.67007e-05	0.000153828	4.80925e-05
1350 ºC	0.8	22.3434	1280.08	43.6606	0.000157852	0.108337	8.4367	0.167212	46.7315	0.311684	0.581282	0	99.9975	8.21518	4.14518e-13	1.66524e-10	1.90537e-09	1.69173e-07	5.9989e-07	1.14478e-06	5.82676e-06	2.03508e-06	3.02157e-05	8.58284e-06	3.45971e-05	0.000146855	4.61496e-05
1350 ºC	0.7	22.3949	1279.73	43.647	0.000145005	0.102899	8.43816	0.167316	46.7534	0.311888	0.576691	0	99.9975	8.0767	3.70321e-13	1.49399e-10	1.72453e-09	1.54143e-07	5.51482e-07	1.05992e-06	5.4122e-06	1.89721e-06	2.82958e-05	8.06439e-06	3.26061e-05	0.000140166	4.42754e-05
1350 ºC	0.6	22.4464	1279.38	43.6332	0.000132757	0.0976097	8.43963	0.167419	46.7753	0.312092	0.572158	0	99.9975	7.93994	3.30747e-13	1.33997e-10	1.56042e-09	1.40409e-07	5.06835e-07	9.81073e-07	5.02565e-06	1.76815e-06	2.64901e-05	7.57503e-06	3.07205e-05	0.000133744	4.24662e-05
1350 ºC	0.5	22.4981	1279.02	43.6193	0.00012111	0.0924681	8.44107	0.167523	46.7972	0.312298	0.56768	0	99.9977	7.80476	2.95288e-13	1.20136e-10	1.4114e-09	1.2785e-07	4.65632e-07	9.07771e-07	4.66501e-06	1.64727e-06	2.47909e-05	7.11281e-06	2.89336e-05	0.000127575	4.07186e-05
1350 ºC	0.4	22.5499	1278.67	43.6051	0.000110064	0.0874732	8.4425	0.167627	46.8192	0.312504	0.56325	0	99.9978	7.67101	2.63498e-13	1.07655e-10	1.27599e-09	1.1636e-07	4.27582e-07	8.39574e-07	4.3283e-06	1.53396e-06	2.31907e-05	6.67592e-06	2.7239e-05	0.000121644	3.9029e-05
1350 ºC	0.3	22.6018	1278.31	43.5906	9.96161e-05	0.0826239	8.44394	0.167731	46.8412	0.312711	0.558864	0	99.9978	7.53851	2.3498e-13	9.64093e-11	1.15286e-09	1.05839e-07	3.92417e-07	7.7608e-07	4.0137e-06	1.42768e-06	2.16825e-05	6.26264e-06	2.56306e-05	0.000115938	3.7394e-05
1350 ºC	0.2	22.654	1277.96	43.5759	8.97643e-05	0.0779188	8.44536	0.167835	46.8633	0.31292	0.554515	0	99.9978	7.40708	2.0938e-13	8.62696e-11	1.04083e-09	9.61987e-08	3.59896e-07	7.16919e-07	3.71952e-06	1.3279e-06	2.02599e-05	5.87137e-06	2.41028e-05	0.000110441	3.58104e-05
1350 ºC	0.1	22.7065	1277.6	43.5609	8.05044e-05	0.0733565	8.44678	0.16794	46.8856	0.31313	0.550196	0	99.998	7.27654	1.86386e-13	7.71217e-11	9.38831e-10	8.73598e-08	3.29796e-07	6.61749e-07	3.44422e-06	1.23415e-06	1.89168e-05	5.50061e-06	2.265e-05	0.000105142	3.42747e-05
1400 ºC	30	0	1478.55	44.9564	0.0130716	4.00193	8.22494	0.130716	38.9434	0.241322	3.18747	0.281543	99.9808	716.3	0.192	0.55	0.107	0.581	0.239	0.096	0.358	0.07	0.505	0.115	0.348	0.365	0.058
1400 ºC	29.9	0	1478.3	44.9564	0.0130716	4.00193	8.22494	0.130716	38.9434	0.241322	3.18747	0.281543	99.9808	716.3	0.192	0.55	0.107	0.581	0.239	0.096	0.358	0.07	0.505	0.115	0.348	0.365	0.058
1400 ºC	29.8	0	1478.06	44.9564	0.0130716	4.00193	8.22494	0.130716	38.9434	0.241322	3.18747	0.281543	99.9808	716.3	0.192	0.55	0.107	0.581	0.239	0.096	0.358	0.07	0.505	0.115	0.348	0.365	0.058
1400 ºC	29.7	0	1477.82	44.9564	0.0130716	4.00193	8.22494	0.130716	38.9434	0.241322	3.18747	0.281543	99.9808	716.3	0.192	0.55	0.107	0.581	0.239	0.096	0.358	0.07	0.505	0.115	0.348	0.365	0.058
1400 ºC	29.6	0	1477.58	44.9564	0.0130716	4.00193	8.22494	0.130716	38.9434	0.241322	3.18747	0.281543	99.9808	716.3	0.192	0.55	0.107	0.581	0.239	0.096	0.358	0.07	0.505	0.115	0.348	0.365	0.058
1400 ºC	29.5	0	1477.34	44.9564	0.0130716	4.00193	8.22494	0.130716	38.9434	0.241322	3.18747	0.281543	99.9808	716.3	0.192	0.55	0.107	0.581	0.239	0.096	0.358	0.07	0.505	0.115	0.348	0.365	0.058
1400 ºC	29.4	0	1477.1	44.9564	0.0130716	4.00193	8.22494	0.130716	38.9434	0.241322	3.18747	0.281543	99.9808	716.3	0.192	0.55	0.107	0.581	0.239	0.096	0.358	0.07	0.505	0.115	0.348	0.365	0.058
1400 ºC	29.3	0	1476.85	44.9564	0.0130716	4.00193	8.22494	0.130716	38.9434	0.241322	3.18747	0.281543	99.9808	716.3	0.192	0.55	0.107	0.581	0.239	0.096	0.358	0.07	0.505	0.115	0.348	0.365	0.058
1400 ºC	29.2	0	1476.61	44.9564	0.0130716	4.00193	8.22494	0.130716	38.9434	0.241322	3.18747	0.281543	99.9808	716.3	0.192	0.55	0.107	0.581	0.239	0.096	0.358	0.07	0.505	0.115	0.348	0.365	0.058
1400 ºC	29.1	0	1476.37	44.9564	0.0130716	4.00193	8.22494	0.130716	38.9434	0.241322	3.18747	0.281543	99.9808	716.3	0.192	0.55	0.107	0.581	0.239	0.096	0.358	0.07	0.505	0.115	0.348	0.365	0.058
1400 ºC	29	0	1476.12	44.9564	0.0130716	4.00193	8.22494	0.130716	38.9434	0.241322	3.18747	0.281543	99.9808	716.3	0.192	0.55	0.107	0.581	0.239	0.096	0.358	0.07	0.505	0.115	0.348	0.365	0.058
1400 ºC	28.9	0	1475.88	44.9564	0.0130716	4.00193	8.22494	0.130716	38.9434	0.241322	3.18747	0.281543	99.9808	716.3	0.192	0.55	0.107	0.581	0.239	0.096	0.358	0.07	0.505	0.115	0.348	0.365	0.058
1400 ºC	28.8	0	1475.64	44.9564	0.0130716	4.00193	8.22494	0.130716	38.9434	0.241322	3.18747	0.281543	99.9808	716.3	0.192	0.55	0.107	0.581	0.239	0.096	0.358	0.07	0.505	0.115	0.348	0.365	0.058
1400 ºC	28.7	0	1475.39	44.9564	0.0130716	4.00193	8.22494	0.130716	38.9434	0.241322	3.18747	0.281543	99.9808	716.3	0.192	0.55	0.107	0.581	0.239	0.096	0.358	0.07	0.505	0.115	0.348	0.365	0.058
1400 ºC	28.6	0	1475.15	44.9564	0.0130716	4.00193	8.22494	0.130716	38.9434	0.241322	3.18747	0.281543	99.9808	716.3	0.192	0.55	0.107	0.581	0.239	0.096	0.358	0.07	0.505	0.115	0.348	0.365	0.058
1400 ºC	28.5	0	1474.9	44.9564	0.0130716	4.00193	8.22494	0.130716	38.9434	0.241322	3.18747	0.281543	99.9808	716.3	0.192	0.55	0.107	0.581	0.239	0.096	0.358	0.07	0.505	0.115	0.348	0.365	0.058
1400 ºC	28.4	0	1474.62	44.9565	0.0130582	4.00144	8.22455	0.130721	38.9452	0.24134	3.18735	0.280587	99.9807	715.601	0.190387	0.54748	0.106708	0.579911	0.238709	0.0959116	0.357732	0.0699603	0.504786	0.114964	0.347917	0.364967	0.0579973
1400 ºC	28.3	0	1474.32	44.9567	0.0130429	4.00086	8.22411	0.130727	38.9473	0.24136	3.18721	0.279497	99.9808	714.799	0.188565	0.54461	0.106373	0.578662	0.238376	0.09581	0.357423	0.0699146	0.504538	0.114923	0.347821	0.364928	0.0579942
1400 ºC	28.2	0	1474.03	44.9569	0.0130274	4.00025	8.22368	0.130733	38.9494	0.241381	3.18707	0.278396	99.9808	713.981	0.18674	0.541711	0.106034	0.577393	0.238036	0.0957065	0.357108	0.0698679	0.504286	0.11488	0.347723	0.364889	0.057991
1400 ºC	28.1	0	1473.73	44.957	0.0130117	3.99962	8.22323	0.13074	38.9515	0.241402	3.18692	0.277284	99.9807	713.148	0.184914	0.538783	0.10569	0.576102	0.237689	0.0956008	0.356787	0.0698203	0.504028	0.114837	0.347623	0.364848	0.0579877
1400 ºC	28	0	1473.43	44.9572	0.0129957	3.99896	8.22278	0.130746	38.9538	0.241424	3.18675	0.276159	99.9808	712.3	0.183087	0.535827	0.105341	0.57479	0.237337	0.0954932	0.356459	0.0697716	0.503764	0.114793	0.347521	0.364807	0.0579843
1400 ºC	27.9	0	1473.13	44.9574	0.0129796	3.99827	8.22233	0.130753	38.956	0.241447	3.18658	0.275024	99.9808	711.435	0.181259	0.532843	0.104986	0.573457	0.236977	0.0953834	0.356125	0.0697218	0.503494	0.114747	0.347416	0.364764	0.0579808
1400 ºC	27.8	0	1472.83	44.9576	0.0129633	3.99756	8.22186	0.130761	38.9583	0.241469	3.1864	0.273876	99.9808	710.555	0.17943	0.529831	0.104627	0.572102	0.236611	0.0952714	0.355783	0.069671	0.503218	0.114701	0.347308	0.36472	0.0579772
1400 ºC	27.7	0	1472.53	44.9578	0.0129467	3.99681	8.2214	0.130768	38.9607	0.241493	3.18622	0.272717	99.9809	709.657	0.1776	0.526791	0.104263	0.570724	0.236238	0.0951573	0.355435	0.0696191	0.502936	0.114653	0.347198	0.364675	0.0579735
1400 ºC	27.6	0	1472.23	44.9579	0.0129299	3.99603	8.22092	0.130776	38.9631	0.241517	3.18602	0.271547	99.9807	708.744	0.175771	0.523723	0.103894	0.569324	0.235859	0.0950409	0.355079	0.0695661	0.502648	0.114605	0.347085	0.364629	0.0579696
1400 ºC	27.5	0	1471.92	44.9581	0.012913	3.99523	8.22045	0.130784	38.9656	0.241542	3.18581	0.270365	99.9808	707.813	0.173942	0.520627	0.103519	0.567902	0.235472	0.0949223	0.354716	0.0695119	0.502354	0.114555	0.34697	0.364581	0.0579657
1400 ºC	27.4	0	1471.62	44.9583	0.0128958	3.99439	8.21997	0.130793	38.9681	0.241567	3.18559	0.269172	99.9808	706.864	0.172113	0.517504	0.10314	0.566456	0.235078	0.0948013	0.354346	0.0694566	0.502052	0.114504	0.346851	0.364533	0.0579616
1400 ºC	27.3	0	1471.31	44.9585	0.0128783	3.99352	8.21948	0.130802	38.9707	0.241593	3.18536	0.267967	99.9808	705.898	0.170285	0.514353	0.102755	0.564987	0.234676	0.0946779	0.353968	0.0694001	0.501744	0.114452	0.34673	0.364482	0.0579574
1400 ºC	27.2	0	1471.01	44.9587	0.0128607	3.99262	8.21899	0.130811	38.9733	0.241619	3.18512	0.26675	99.9808	704.914	0.168459	0.511175	0.102365	0.563494	0.234268	0.0945522	0.353582	0.0693423	0.50143	0.114399	0.346606	0.364431	0.0579531
1400 ºC	27.1	0	1470.7	44.9589	0.0128428	3.99168	8.21849	0.130821	38.976	0.241647	3.18487	0.265522	99.9808	703.912	0.166634	0.50797	0.101969	0.561977	0.233851	0.0944239	0.353188	0.0692833	0.501108	0.114344	0.346479	0.364378	0.0579487
1400 ºC	27	0	1470.39	44.9592	0.0128247	3.99071	8.21799	0.130831	38.9788	0.241675	3.18461	0.264282	99.9809	702.891	0.16481	0.504738	0.101568	0.560435	0.233427	0.0942932	0.352786	0.0692231	0.500779	0.114288	0.346349	0.364324	0.0579441
1400 ºC	26.9	0	1470.08	44.9594	0.0128064	3.9897	8.21748	0.130841	38.9816	0.241703	3.18433	0.263031	99.9809	701.851	0.162989	0.50148	0.101162	0.558869	0.232995	0.0941598	0.352376	0.0691615	0.500442	0.114231	0.346216	0.364268	0.0579394
1400 ºC	26.8	0	1469.76	44.9596	0.0127878	3.98865	8.21696	0.130852	38.9845	0.241732	3.18404	0.261768	99.9809	700.791	0.161169	0.498194	0.10075	0.557278	0.232555	0.0940239	0.351957	0.0690986	0.500098	0.114173	0.34608	0.364211	0.0579345
1400 ºC	26.7	0	1469.45	44.9598	0.012769	3.98757	8.21643	0.130863	38.9874	0.241762	3.18374	0.260494	99.9808	699.712	0.159353	0.494883	0.100333	0.555661	0.232107	0.0938853	0.35153	0.0690343	0.499746	0.114113	0.34594	0.364152	0.0579295
1400 ºC	26.6	0	1469.14	44.96	0.01275	3.98645	8.21591	0.130874	38.9905	0.241793	3.18342	0.259209	99.9809	698.613	0.157539	0.491545	0.0999101	0.554019	0.231651	0.0937439	0.351093	0.0689686	0.499386	0.114052	0.345796	0.364092	0.0579243
1400 ºC	26.5	0	1468.82	44.9603	0.0127307	3.98528	8.21537	0.130886	38.9935	0.241825	3.18309	0.257912	99.9809	697.493	0.155728	0.488181	0.0994817	0.55235	0.231186	0.0935998	0.350648	0.0689015	0.499018	0.113989	0.34565	0.36403	0.057919
1400 ºC	26.4	0	1468.5	44.9605	0.0127112	3.98408	8.21482	0.130898	38.9967	0.241857	3.18274	0.256603	99.9809	696.352	0.153921	0.484791	0.0990477	0.550655	0.230712	0.0934528	0.350193	0.0688329	0.498641	0.113925	0.345499	0.363966	0.0579135
1400 ºC	26.3	0	1468.18	44.9607	0.0126914	3.98283	8.21427	0.130911	38.9999	0.24189	3.18238	0.255283	99.9809	695.19	0.152117	0.481376	0.098608	0.548933	0.23023	0.093303	0.349729	0.0687628	0.498256	0.113859	0.345345	0.3639	0.0579079
1400 ºC	26.2	0	1467.86	44.961	0.0126713	3.98154	8.21371	0.130924	39.0032	0.241924	3.182	0.253952	99.9809	694.006	0.150317	0.477936	0.0981626	0.547184	0.229739	0.0931501	0.349256	0.0686912	0.497862	0.113792	0.345187	0.363833	0.057902
1400 ºC	26.1	0	1467.54	44.9612	0.012651	3.98021	8.21314	0.130938	39.0066	0.241958	3.18161	0.252609	99.9809	692.8	0.148522	0.47447	0.0977115	0.545408	0.229239	0.0929943	0.348772	0.068618	0.497459	0.113723	0.345026	0.363764	0.057896
1400 ºC	26	0	1467.21	44.9615	0.0126305	3.97883	8.21257	0.130952	39.01	0.241994	3.1812	0.251255	99.9809	691.572	0.146731	0.47098	0.0972546	0.543603	0.22873	0.0928353	0.348278	0.0685431	0.497046	0.113652	0.34486	0.363693	0.0578898
1400 ºC	25.9	0	1466.89	44.9617	0.0126096	3.9774	8.21199	0.130966	39.0136	0.24203	3.18077	0.249889	99.981	690.32	0.144944	0.467465	0.0967918	0.54177	0.228211	0.0926732	0.347774	0.0684666	0.496624	0.11358	0.34469	0.363619	0.0578834
1400 ºC	25.8	0	1466.56	44.962	0.0125885	3.97593	8.2114	0.130981	39.0172	0.242067	3.18032	0.248512	99.981	689.045	0.143162	0.463926	0.0963231	0.539909	0.227682	0.0925079	0.347259	0.0683885	0.496192	0.113506	0.344515	0.363544	0.0578768
1400 ºC	25.7	0	1466.23	44.9622	0.0125672	3.9744	8.21081	0.130996	39.0209	0.242106	3.17985	0.247124	99.9809	687.746	0.141386	0.460364	0.0958486	0.538018	0.227144	0.0923393	0.346734	0.0683085	0.49575	0.11343	0.344337	0.363466	0.0578699
1400 ºC	25.6	0	1465.9	44.9625	0.0125455	3.97283	8.21019	0.131012	39.0247	0.242145	3.17936	0.245724	99.981	686.423	0.139615	0.456777	0.0953681	0.536098	0.226595	0.0921674	0.346197	0.0682268	0.495298	0.113352	0.344153	0.363387	0.0578629
1400 ºC	25.5	0	1465.57	44.9628	0.0125236	3.9712	8.20958	0.131029	39.0285	0.242185	3.17885	0.244313	99.981	685.075	0.137849	0.453167	0.0948816	0.534149	0.226037	0.091992	0.345649	0.0681432	0.494835	0.113272	0.343965	0.363305	0.0578556
1400 ºC	25.4	0	1465.23	44.9631	0.0125014	3.96952	8.20896	0.131046	39.0325	0.242226	3.17832	0.242891	99.9811	683.702	0.13609	0.449534	0.0943891	0.532169	0.225468	0.0918131	0.34509	0.0680578	0.494361	0.11319	0.343772	0.36322	0.0578481
1400 ºC	25.3	0	1464.9	44.9633	0.0124789	3.96778	8.20832	0.131063	39.0365	0.242268	3.17777	0.241458	99.9809	682.303	0.134336	0.445879	0.0938905	0.530158	0.224889	0.0916307	0.344518	0.0679704	0.493877	0.113107	0.343575	0.363134	0.0578404
1400 ºC	25.2	0	1464.56	44.9636	0.0124561	3.96598	8.20768	0.131081	39.0407	0.242311	3.1772	0.240014	99.981	680.878	0.132589	0.442201	0.0933858	0.528116	0.224299	0.0914445	0.343934	0.0678811	0.49338	0.113021	0.343372	0.363044	0.0578324
1400 ºC	25.1	0	1464.22	44.9639	0.012433	3.96413	8.20703	0.1311	39.0449	0.242355	3.17659	0.238558	99.981	679.426	0.130848	0.438501	0.092875	0.526043	0.223698	0.0912547	0.343338	0.0677897	0.492872	0.112933	0.343164	0.362952	0.0578241
1400 ºC	25	0	1463.88	44.9642	0.0124096	3.96222	8.20637	0.131119	39.0493	0.2424	3.17597	0.237092	99.9811	677.946	0.129114	0.434779	0.092358	0.523938	0.223085	0.091061	0.342729	0.0676963	0.492351	0.112843	0.34295	0.362858	0.0578156
1400 ºC	24.9	0.014197	1463.53	44.9645	0.0123859	3.96026	8.2057	0.131139	39.0537	0.242446	3.17532	0.235614	99.9811	676.449	0.127386	0.431045	0.0918372	0.521813	0.222466	0.0908649	0.342112	0.0676015	0.491823	0.112751	0.342733	0.362761	0.0578069
1400 ºC	24.8	0.035097	1463.19	44.9648	0.0123619	3.95826	8.20502	0.131159	39.0582	0.242493	3.17466	0.234124	99.9811	674.934	0.125657	0.427291	0.0913118	0.519666	0.221839	0.0906662	0.341487	0.0675053	0.491286	0.112658	0.342512	0.362663	0.057798
1400 ºC	24.7	0.056313	1462.84	44.9652	0.0123377	3.95622	8.20433	0.131179	39.0627	0.242541	3.17399	0.232622	99.9811	673.397	0.123925	0.42351	0.0907812	0.517493	0.221204	0.0904647	0.340852	0.0674076	0.490741	0.112564	0.342288	0.362563	0.0577889
1400 ºC	24.6	0.077849	1462.5	44.9655	0.0123132	3.95415	8.20363	0.1312	39.0674	0.242589	3.17329	0.231108	99.9812	671.84	0.12219	0.419704	0.0902452	0.515294	0.22056	0.0902603	0.340207	0.0673084	0.490187	0.112467	0.342059	0.362461	0.0577797
1400 ºC	24.5	0.099712	1462.15	44.9658	0.0122885	3.95203	8.20292	0.131221	39.0721	0.242638	3.17258	0.229582	99.9812	670.261	0.120453	0.415873	0.0897037	0.51307	0.219907	0.090053	0.339553	0.0672076	0.489624	0.112369	0.341827	0.362356	0.0577702
1400 ºC	24.4	0.121907	1461.8	44.9661	0.0122634	3.94987	8.2022	0.131243	39.0769	0.242688	3.17184	0.228044	99.9812	668.661	0.118713	0.412016	0.0891569	0.510819	0.219245	0.0898426	0.338889	0.0671052	0.489051	0.11227	0.34159	0.36225	0.0577605
1400 ºC	24.3	0.144441	1461.44	44.9665	0.0122381	3.94767	8.20147	0.131265	39.0817	0.242739	3.17109	0.226494	99.9812	667.039	0.116972	0.408135	0.0886046	0.508541	0.218575	0.0896292	0.338214	0.0670012	0.488469	0.112169	0.341349	0.362142	0.0577507
1400 ºC	24.2	0.167318	1461.09	44.9668	0.0122125	3.94542	8.20074	0.131287	39.0867	0.242791	3.17032	0.224933	99.9812	665.394	0.115229	0.404228	0.0880469	0.506236	0.217895	0.0894127	0.33753	0.0668955	0.487877	0.112065	0.341104	0.362032	0.0577406
1400 ºC	24.1	0.190545	1460.73	44.9671	0.0121866	3.94313	8.2	0.13131	39.0917	0.242843	3.16953	0.22336	99.9812	663.726	0.113485	0.400296	0.0874836	0.503905	0.217206	0.0891931	0.336835	0.0667881	0.487276	0.111961	0.340854	0.361919	0.0577303
1400 ºC	24	0.21413	1460.38	44.9675	0.0121604	3.9408	8.19924	0.131333	39.0968	0.242897	3.16872	0.221774	99.9812	662.036	0.11174	0.396341	0.0869148	0.501546	0.216507	0.0889703	0.336129	0.066679	0.486664	0.111854	0.3406	0.361804	0.0577197
1400 ºC	23.9	0.238077	1460.02	44.9679	0.0121339	3.93842	8.19847	0.131357	39.102	0.242951	3.16789	0.220177	99.9813	660.322	0.109994	0.392361	0.0863404	0.499159	0.215799	0.0887442	0.335413	0.0665681	0.486042	0.111745	0.340341	0.361687	0.057709
1400 ºC	23.8	0.262395	1459.66	44.9682	0.0121071	3.93599	8.19769	0.131381	39.1072	0.243006	3.16704	0.218569	99.9812	658.584	0.108248	0.388357	0.0857604	0.496744	0.215082	0.0885148	0.334685	0.0664554	0.485409	0.111635	0.340077	0.361567	0.0576979
1400 ºC	23.7	0.28709	1459.29	44.9686	0.01208	3.93351	8.1969	0.131406	39.1126	0.243063	3.16616	0.216948	99.9813	656.823	0.106503	0.38433	0.0851748	0.4943	0.214354	0.0882821	0.333946	0.0663409	0.484766	0.111522	0.339809	0.361445	0.0576867
1400 ºC	23.6	0.312168	1458.93	44.969	0.0120527	3.93098	8.1961	0.131431	39.118	0.24312	3.16526	0.215316	99.9813	655.036	0.104757	0.380279	0.0845836	0.491828	0.213617	0.0880459	0.333196	0.0662245	0.484111	0.111408	0.339535	0.361321	0.0576752
1400 ºC	23.5	0.337639	1458.56	44.9693	0.012025	3.9284	8.19529	0.131456	39.1236	0.243178	3.16433	0.213672	99.9813	653.225	0.103013	0.376205	0.0839866	0.489328	0.212869	0.0878063	0.332434	0.0661062	0.483446	0.111291	0.339257	0.361193	0.0576634
1400 ºC	23.4	0.363508	1458.2	44.9697	0.0119969	3.92577	8.19447	0.131482	39.1292	0.243237	3.16339	0.212016	99.9813	651.388	0.10127	0.372108	0.083384	0.486797	0.212111	0.0875632	0.331661	0.0659859	0.482769	0.111173	0.338973	0.361064	0.0576514
1400 ºC	23.3	0.389784	1457.83	44.9701	0.0119686	3.92309	8.19364	0.131509	39.1349	0.243297	3.16241	0.210348	99.9813	649.526	0.0995283	0.367989	0.0827756	0.484237	0.211343	0.0873164	0.330875	0.0658637	0.48208	0.111052	0.338684	0.360931	0.057639
1400 ºC	23.2	0.416476	1457.45	44.9705	0.01194	3.92035	8.19279	0.131536	39.1408	0.243358	3.16141	0.208669	99.9813	647.638	0.0977886	0.363848	0.0821614	0.481648	0.210564	0.087066	0.330077	0.0657394	0.481379	0.110929	0.33839	0.360796	0.0576264
1400 ºC	23.1	0.44359	1457.08	44.9709	0.011911	3.91755	8.19193	0.131564	39.1467	0.24342	3.16039	0.206978	99.9813	645.723	0.0960511	0.359685	0.0815414	0.479027	0.209774	0.0868119	0.329266	0.0656131	0.480666	0.110803	0.33809	0.360658	0.0576136
1400 ºC	23	0.471136	1456.71	44.9714	0.0118817	3.9147	8.19106	0.131592	39.1527	0.243484	3.15933	0.205276	99.9814	643.781	0.0943163	0.355501	0.0809156	0.476377	0.208973	0.0865539	0.328443	0.0654846	0.479941	0.110676	0.337784	0.360516	0.0576004
1400 ºC	22.9	0.499122	1456.33	44.9718	0.011852	3.91179	8.19018	0.131621	39.1588	0.243548	3.15825	0.203561	99.9814	641.811	0.0925845	0.351295	0.0802839	0.473695	0.208161	0.0862922	0.327606	0.065354	0.479202	0.110546	0.337472	0.360372	0.0575869
1400 ºC	22.8	0.527558	1455.95	44.9722	0.011822	3.90881	8.18928	0.13165	39.1651	0.243614	3.15714	0.201836	99.9815	639.814	0.0908562	0.347069	0.0796464	0.470982	0.207338	0.0860264	0.326757	0.0652212	0.478451	0.110414	0.337155	0.360225	0.057573
1400 ºC	22.7	0.556453	1455.57	44.9726	0.0117917	3.90578	8.18838	0.13168	39.1714	0.24368	3.156	0.200099	99.9814	637.788	0.0891316	0.342822	0.0790029	0.468237	0.206504	0.0857567	0.325893	0.0650861	0.477686	0.110279	0.336831	0.360074	0.0575589
1400 ºC	22.6	0.585816	1455.18	44.9731	0.011761	3.90269	8.18746	0.13171	39.1778	0.243748	3.15482	0.19835	99.9814	635.733	0.0874112	0.338555	0.0783535	0.46546	0.205657	0.0854829	0.325016	0.0649487	0.476907	0.110141	0.336501	0.359921	0.0575444
1400 ºC	22.5	0.615658	1454.8	44.9735	0.01173	3.89953	8.18652	0.131741	39.1844	0.243817	3.15362	0.19659	99.9814	633.649	0.0856954	0.334269	0.0776981	0.462651	0.204799	0.0852049	0.324124	0.064809	0.476115	0.110001	0.336164	0.359763	0.0575295
1400 ºC	22.4	0.645988	1454.41	44.974	0.0116986	3.8963	8.18558	0.131773	39.1911	0.243888	3.15238	0.194818	99.9815	631.535	0.0839846	0.329964	0.0770368	0.459809	0.203929	0.0849227	0.323219	0.0646668	0.475308	0.109859	0.335821	0.359603	0.0575143
1400 ºC	22.3	0.676817	1454.02	44.9745	0.0116668	3.893	8.18461	0.131805	39.1979	0.243959	3.15111	0.193035	99.9816	629.391	0.0822791	0.32564	0.0763694	0.456933	0.203046	0.0846362	0.322298	0.0645222	0.474486	0.109713	0.335471	0.359438	0.0574987
1400 ºC	22.2	0.708156	1453.63	44.975	0.0116347	3.88964	8.18364	0.131838	39.2048	0.244032	3.1498	0.19124	99.9816	627.215	0.0805795	0.321298	0.0756959	0.454025	0.202151	0.0843452	0.321362	0.0643751	0.473649	0.109565	0.335113	0.35927	0.0574828
1400 ºC	22.1	0.740017	1453.23	44.9754	0.0116022	3.88621	8.18264	0.131872	39.2118	0.244106	3.14846	0.189435	99.9815	625.008	0.0788861	0.316938	0.0750164	0.451082	0.201243	0.0840498	0.320411	0.0642254	0.472797	0.109414	0.334749	0.359098	0.0574664
1400 ºC	22	0.77241	1452.84	44.9759	0.0115693	3.8827	8.18163	0.131906	39.219	0.244182	3.14707	0.187618	99.9816	622.769	0.0771994	0.312561	0.0743308	0.448105	0.200323	0.0837498	0.319444	0.064073	0.471929	0.10926	0.334377	0.358923	0.0574496
1400 ºC	21.9	0.805348	1452.44	44.9764	0.011536	3.87911	8.18062	0.131941	39.2263	0.244259	3.14565	0.185789	99.9816	620.497	0.0755197	0.308167	0.0736391	0.445092	0.199389	0.0834452	0.318461	0.0639179	0.471044	0.109103	0.333997	0.358743	0.0574324
1400 ºC	21.8	0.838843	1452.03	44.977	0.0115024	3.87545	8.17958	0.131977	39.2337	0.244337	3.14419	0.18395	99.9817	618.192	0.0738475	0.303757	0.0729412	0.442045	0.198441	0.0831357	0.317462	0.0637601	0.470143	0.108943	0.33361	0.358559	0.0574147
1400 ºC	21.7	0.872908	1451.63	44.9775	0.0114683	3.87171	8.17853	0.132014	39.2413	0.244417	3.14269	0.182099	99.9817	615.852	0.0721832	0.299331	0.0722372	0.438962	0.19748	0.0828214	0.316446	0.0635995	0.469225	0.108779	0.333214	0.35837	0.0573966
1400 ºC	21.6	0.907556	1451.22	44.978	0.0114338	3.86789	8.17746	0.132051	39.249	0.244499	3.14115	0.180238	99.9817	613.479	0.0705274	0.29489	0.071527	0.435843	0.196506	0.0825022	0.315413	0.0634359	0.46829	0.108612	0.332811	0.358177	0.057378
1400 ºC	21.5	0.9428	1450.81	44.9786	0.0113989	3.86399	8.17637	0.132089	39.2568	0.244581	3.13956	0.178365	99.9818	611.07	0.0688803	0.290435	0.0708106	0.432688	0.195517	0.0821779	0.314362	0.0632694	0.467336	0.108442	0.332398	0.35798	0.057359
1400 ºC	21.4	0.978655	1450.4	44.9791	0.0113636	3.86	8.17526	0.132128	39.2648	0.244666	3.13793	0.176481	99.9817	608.625	0.0672425	0.285966	0.070088	0.429496	0.194514	0.0818484	0.313294	0.0630998	0.466364	0.108269	0.331977	0.357777	0.0573394
1400 ºC	21.3	1.01514	1449.99	44.9797	0.0113279	3.85592	8.17415	0.132168	39.273	0.244752	3.13625	0.174587	99.9819	606.143	0.0656144	0.281483	0.0693592	0.426266	0.193496	0.0815136	0.312207	0.0629271	0.465373	0.108091	0.331547	0.35757	0.0573193
1400 ºC	21.2	1.05226	1449.57	44.9803	0.0112917	3.85176	8.17301	0.132208	39.2813	0.24484	3.13452	0.172681	99.9819	603.625	0.0639965	0.276988	0.0686241	0.422998	0.192463	0.0811735	0.311101	0.0627512	0.464362	0.107911	0.331107	0.357358	0.0572987
1400 ºC	21.1	1.09003	1449.15	44.9809	0.0112551	3.8475	8.17185	0.132249	39.2897	0.244929	3.13274	0.170765	99.9819	601.068	0.0623892	0.272482	0.0678827	0.419693	0.191415	0.0808279	0.309976	0.062572	0.463332	0.107726	0.330658	0.35714	0.0572775
1400 ºC	21	1.12848	1448.73	44.9815	0.011218	3.84314	8.17067	0.132292	39.2983	0.24502	3.13091	0.168839	99.9819	598.472	0.060793	0.267964	0.0671351	0.416348	0.190351	0.0804766	0.308832	0.0623894	0.462281	0.107537	0.330199	0.356917	0.0572557
1400 ºC	20.9	1.16762	1448.3	44.9821	0.0111805	3.83869	8.16948	0.132335	39.3071	0.245113	3.12902	0.166901	99.9819	595.837	0.0592084	0.263435	0.0663811	0.412964	0.189272	0.0801196	0.307667	0.0622034	0.461209	0.107345	0.32973	0.356688	0.0572333
1400 ºC	20.8	1.20746	1447.87	44.9827	0.0111425	3.83414	8.16827	0.132379	39.3161	0.245208	3.12708	0.164953	99.982	593.161	0.0576358	0.258897	0.0656209	0.409541	0.188177	0.0797567	0.306482	0.0620139	0.460115	0.107148	0.32925	0.356454	0.0572103
1400 ºC	20.7	1.24803	1447.44	44.9833	0.0111041	3.82948	8.16703	0.132424	39.3252	0.245305	3.12509	0.162995	99.9819	590.445	0.0560758	0.25435	0.0648544	0.406077	0.187065	0.0793879	0.305276	0.0618207	0.458999	0.106947	0.328759	0.356213	0.0571866
1400 ºC	20.6	1.28934	1447	44.984	0.0110651	3.82472	8.16577	0.13247	39.3345	0.245404	3.12303	0.161026	99.982	587.686	0.0545287	0.249795	0.0640816	0.402573	0.185937	0.0790129	0.304048	0.0616237	0.457859	0.106742	0.328258	0.355966	0.0571623
1400 ºC	20.5	1.33141	1446.56	44.9847	0.0110257	3.81984	8.1645	0.132517	39.344	0.245504	3.12091	0.159047	99.982	584.885	0.0529951	0.245232	0.0633026	0.399027	0.184791	0.0786316	0.302798	0.061423	0.456697	0.106532	0.327744	0.355713	0.0571373
1400 ºC	20.4	1.37427	1446.12	44.9853	0.0109858	3.81486	8.1632	0.132566	39.3537	0.245607	3.11873	0.157058	99.982	582.039	0.0514754	0.240664	0.0625172	0.39544	0.183629	0.0782439	0.301525	0.0612183	0.45551	0.106317	0.327219	0.355452	0.0571115
1400 ºC	20.3	1.41792	1445.68	44.986	0.0109453	3.80976	8.16189	0.132615	39.3636	0.245712	3.11649	0.155059	99.9821	579.149	0.0499702	0.23609	0.0617255	0.391811	0.182448	0.0778497	0.300229	0.0610095	0.454297	0.106098	0.326681	0.355185	0.057085
1400 ºC	20.2	1.4624	1445.23	44.9867	0.0109044	3.80454	8.16054	0.132665	39.3737	0.245819	3.11417	0.15305	99.9821	576.214	0.0484799	0.231511	0.0609276	0.38814	0.18125	0.0774488	0.298909	0.0607966	0.45306	0.105873	0.32613	0.354911	0.0570576
1400 ºC	20.1	1.50772	1444.77	44.9875	0.0108629	3.79919	8.15918	0.132717	39.384	0.245928	3.11179	0.151031	99.9822	573.232	0.047005	0.226929	0.0601234	0.384425	0.180033	0.077041	0.297565	0.0605794	0.451795	0.105644	0.325566	0.354629	0.0570295
1400 ºC	20	1.55391	1444.32	44.9882	0.0108209	3.79372	8.15779	0.132769	39.3946	0.246039	3.10933	0.149003	99.9823	570.203	0.045546	0.222344	0.0593129	0.380666	0.178798	0.0766261	0.296195	0.0603578	0.450503	0.105409	0.324989	0.354339	0.0570005
1400 ºC	19.9	1.601	1443.86	44.989	0.0107783	3.78812	8.15638	0.132823	39.4053	0.246153	3.10679	0.146965	99.9823	567.125	0.0441034	0.217758	0.0584962	0.376864	0.177543	0.0762041	0.2948	0.0601317	0.449183	0.105168	0.324397	0.354041	0.0569706
1400 ºC	19.8	1.649	1443.4	44.9897	0.0107352	3.78238	8.15494	0.132878	39.4163	0.24627	3.10418	0.144918	99.9823	563.997	0.0426778	0.213172	0.0576734	0.373017	0.176269	0.0757748	0.293379	0.0599009	0.447834	0.104922	0.323791	0.353735	0.0569398
1400 ºC	19.7	1.69794	1442.93	44.9905	0.0106915	3.7765	8.15348	0.132935	39.4275	0.246389	3.10148	0.142861	99.9823	560.819	0.0412695	0.208587	0.0568444	0.369125	0.174976	0.0753379	0.29193	0.0596654	0.446455	0.104671	0.32317	0.35342	0.056908
1400 ºC	19.6	1.74785	1442.46	44.9913	0.0106472	3.77048	8.15199	0.132993	39.4389	0.24651	3.09871	0.140795	99.9823	557.589	0.0398791	0.204004	0.0560092	0.365187	0.173661	0.0748933	0.290454	0.0594249	0.445045	0.104413	0.322533	0.353096	0.0568752
1400 ºC	19.5	1.79876	1441.98	44.9922	0.0106023	3.76432	8.15047	0.133052	39.4506	0.246634	3.09584	0.138721	99.9824	554.307	0.0385071	0.199424	0.055168	0.361203	0.172327	0.0744408	0.288949	0.0591793	0.443603	0.104149	0.32188	0.352762	0.0568414
1400 ºC	19.4	1.85069	1441.5	44.993	0.0105569	3.75799	8.14894	0.133112	39.4626	0.246761	3.09288	0.136637	99.9825	550.97	0.037154	0.194848	0.0543207	0.357173	0.170971	0.0739802	0.287415	0.0589285	0.442128	0.103878	0.32121	0.352419	0.0568065
1400 ºC	19.3	1.90368	1441.02	44.9939	0.0105108	3.75152	8.14736	0.133174	39.4748	0.246891	3.08983	0.134545	99.9825	547.579	0.0358202	0.190278	0.0534674	0.353096	0.169593	0.0735113	0.285851	0.0586723	0.440619	0.103601	0.320522	0.352065	0.0567704
1400 ºC	19.2	1.95775	1440.53	44.9948	0.0104641	3.74487	8.14577	0.133238	39.4873	0.247023	3.08668	0.132445	99.9826	544.131	0.0345063	0.185716	0.0526082	0.348971	0.168194	0.073034	0.284255	0.0584106	0.439075	0.103316	0.319817	0.3517	0.0567331
1400 ºC	19.1	2.01294	1440.03	44.9957	0.0104167	3.73806	8.14413	0.133303	39.5001	0.247159	3.08343	0.130337	99.9826	540.625	0.0332127	0.181162	0.0517432	0.344798	0.166772	0.0725479	0.282628	0.0581432	0.437494	0.103025	0.319092	0.351324	0.0566945
1400 ºC	19	2.06928	1439.54	44.9966	0.0103687	3.73108	8.14248	0.133369	39.5132	0.247297	3.08007	0.128221	99.9827	537.061	0.03194	0.176618	0.0508724	0.340577	0.165327	0.0720529	0.280969	0.0578698	0.435876	0.102726	0.318348	0.350937	0.0566547
1400 ºC	18.9	2.12681	1439.03	44.9975	0.0103201	3.72391	8.14078	0.133438	39.5266	0.247439	3.0766	0.126097	99.9827	533.436	0.0306886	0.172086	0.0499959	0.336307	0.163859	0.0715488	0.279275	0.0575904	0.434219	0.102419	0.317584	0.350537	0.0566134
1400 ºC	18.8	2.18555	1438.53	44.9985	0.0102707	3.71656	8.13906	0.133508	39.5403	0.247585	3.07302	0.123965	99.9828	529.75	0.0294589	0.167567	0.0491139	0.331987	0.162367	0.0710353	0.277548	0.0573047	0.432522	0.102105	0.316799	0.350124	0.0565708
1400 ºC	18.7	2.24556	1438.01	44.9995	0.0102207	3.70902	8.13731	0.13358	39.5543	0.247733	3.06932	0.121827	99.9828	526.001	0.0282515	0.163063	0.0482263	0.327618	0.160851	0.0705123	0.275784	0.0570125	0.430783	0.101782	0.315992	0.349698	0.0565266
1400 ºC	18.6	2.30687	1437.5	45.0005	0.0101699	3.70128	8.13552	0.133653	39.5687	0.247885	3.0655	0.119681	99.9829	522.187	0.0270668	0.158575	0.0473334	0.323199	0.15931	0.0699793	0.273984	0.0567137	0.429001	0.10145	0.315162	0.349259	0.0564808
1400 ºC	18.5	2.36951	1436.97	45.0015	0.0101184	3.69333	8.13369	0.133729	39.5834	0.248041	3.06155	0.117529	99.9829	518.308	0.0259052	0.154106	0.0464352	0.31873	0.157744	0.0694363	0.272147	0.0564079	0.427175	0.10111	0.314308	0.348804	0.0564333
1400 ºC	18.4	2.43353	1436.44	45.0026	0.0100662	3.68517	8.13184	0.133806	39.5984	0.248201	3.05746	0.115371	99.9829	514.362	0.0247672	0.149657	0.0455319	0.31421	0.156152	0.0688829	0.270271	0.056095	0.425302	0.10076	0.31343	0.348334	0.0563841
1400 ºC	18.3	2.49898	1435.91	45.0037	0.0100133	3.67678	8.12995	0.133886	39.6139	0.248365	3.05324	0.113207	99.983	510.347	0.0236533	0.145229	0.0446237	0.309639	0.154534	0.0683188	0.268355	0.0557748	0.423382	0.1004	0.312526	0.347849	0.0563331
1400 ºC	18.2	2.56589	1435.37	45.0048	0.00995954	3.66817	8.12802	0.133967	39.6297	0.248532	3.04887	0.111037	99.9831	506.262	0.0225638	0.140825	0.0437107	0.305016	0.152889	0.0677439	0.266398	0.0554469	0.421411	0.100031	0.311595	0.347346	0.0562802
1400 ºC	18.1	2.63433	1434.82	45.006	0.00990503	3.65932	8.12605	0.134051	39.6459	0.248704	3.04435	0.108862	99.9831	502.105	0.0214991	0.136447	0.0427931	0.300342	0.151216	0.0671578	0.264399	0.0551112	0.41939	0.0996504	0.310636	0.346826	0.0562252
1400 ºC	18	2.70433	1434.27	45.0071	0.00984971	3.65023	8.12404	0.134137	39.6626	0.24888	3.03967	0.106683	99.9832	497.875	0.0204597	0.132097	0.041871	0.295616	0.149516	0.0665603	0.262357	0.0547674	0.417315	0.0992594	0.309648	0.346287	0.056168
1400 ºC	17.9	2.77595	1433.71	45.0083	0.00979358	3.64087	8.12199	0.134225	39.6796	0.249061	3.03483	0.104498	99.9832	493.57	0.0194459	0.127777	0.0409448	0.290838	0.147787	0.0659509	0.26027	0.0544152	0.415185	0.0988571	0.30863	0.345729	0.0561086
1400 ºC	17.8	2.84924	1433.14	45.0096	0.00973661	3.63126	8.11991	0.134316	39.6971	0.249246	3.02982	0.10231	99.9833	489.188	0.018458	0.123489	0.0400146	0.286008	0.146029	0.0653295	0.258137	0.0540543	0.412997	0.0984429	0.307579	0.345151	0.0560468
1400 ºC	17.7	2.92425	1432.57	45.0108	0.0096788	3.62137	8.11778	0.134409	39.7151	0.249436	3.02463	0.100119	99.9833	484.728	0.0174965	0.119236	0.0390807	0.281127	0.144242	0.0646957	0.255956	0.0536843	0.410749	0.0980164	0.306496	0.344551	0.0559826
1400 ºC	17.6	3.00106	1431.99	45.0121	0.00962011	3.61119	8.11561	0.134505	39.7336	0.249631	3.01925	0.0979239	99.9834	480.187	0.0165616	0.115019	0.0381433	0.276193	0.142424	0.0640492	0.253727	0.0533051	0.40844	0.097577	0.305378	0.343928	0.0559156
1400 ºC	17.5	3.07971	1431.4	45.0135	0.00956054	3.60071	8.1134	0.134603	39.7525	0.249832	3.01369	0.0957268	99.9835	475.565	0.0156536	0.110841	0.0372028	0.271207	0.140576	0.0633897	0.251447	0.0529163	0.406066	0.0971243	0.304223	0.343282	0.0558458
1400 ºC	17.4	3.16027	1430.81	45.0148	0.00950006	3.58993	8.11113	0.134704	39.772	0.250037	3.00792	0.0935277	99.9835	470.859	0.0147729	0.106704	0.0362594	0.266169	0.138697	0.0627168	0.249116	0.0525174	0.403625	0.0966575	0.303031	0.34261	0.0557731
1400 ºC	17.3	3.24281	1430.2	45.0162	0.00943866	3.57883	8.10883	0.134808	39.792	0.250249	3.00194	0.0913274	99.9836	466.068	0.0139195	0.102612	0.0353134	0.261081	0.136786	0.0620302	0.246731	0.0521083	0.401114	0.0961762	0.301798	0.341912	0.0556972
1400 ºC	17.2	3.32739	1429.59	45.0177	0.00937632	3.56739	8.10647	0.134916	39.8126	0.250466	2.99574	0.0891262	99.9838	461.189	0.0130938	0.0985659	0.0343654	0.255941	0.134842	0.0613296	0.244291	0.0516884	0.39853	0.0956795	0.300524	0.341186	0.055618
1400 ºC	17.1	3.41408	1428.97	45.0191	0.00931302	3.55561	8.10408	0.135026	39.8337	0.250689	2.98931	0.0869251	99.9838	456.222	0.012296	0.094569	0.0334155	0.25075	0.132866	0.0606145	0.241794	0.0512575	0.395871	0.0951669	0.299206	0.34043	0.0555352
1400 ºC	17	3.50297	1428.34	45.0206	0.00924874	3.54347	8.10162	0.135139	39.8555	0.250918	2.98264	0.0847245	99.9839	451.163	0.0115261	0.0906238	0.0324642	0.245509	0.130856	0.0598846	0.239239	0.0508151	0.393134	0.0946376	0.297842	0.339643	0.0554487
1400 ºC	16.9	3.59413	1427.69	45.0203	0.00925771	3.54245	8.10186	0.135147	39.8572	0.250933	2.98177	0.0848321	99.9838	450.495	0.0115528	0.090709	0.0324445	0.245321	0.130588	0.0597579	0.238537	0.0506512	0.391898	0.0943348	0.296941	0.338909	0.0553525
1400 ºC	16.8	3.60003	1426.98	45.0189	0.00931432	3.54949	8.10381	0.135079	39.8445	0.250795	2.98521	0.0865606	99.9837	453.046	0.0121553	0.0936593	0.0330899	0.248744	0.131601	0.0600792	0.239223	0.0506922	0.391717	0.0941627	0.296221	0.33799	0.0552152
1400 ºC	16.7	3.60003	1426.24	45.0175	0.00937764	3.5588	8.10598	0.13499	39.8277	0.250615	2.98996	0.0886957	99.9836	456.677	0.0129583	0.0974687	0.0339322	0.253216	0.133053	0.0605617	0.240465	0.0508158	0.391906	0.0939886	0.29529	0.336457	0.0549736
1400 ºC	16.6	3.60003	1425.45	45.016	0.00944756	3.57082	8.10845	0.134878	39.806	0.250385	2.99632	0.0912962	99.9836	461.771	0.0140386	0.102369	0.0350208	0.25898	0.135096	0.0612714	0.242604	0.0510938	0.392907	0.0938367	0.293873	0.332536	0.0542515
1400 ºC	16.5	3.60003	1424.81	45.0166	0.0094126	3.56254	8.10703	0.134954	39.8211	0.25054	2.99157	0.0898505	99.9836	457.745	0.0134111	0.0995055	0.0343433	0.255307	0.133497	0.0606559	0.239999	0.0505394	0.388728	0.0926918	0.289929	0.326896	0.0532616
1400 ºC	16.4	3.60003	1424.2	45.0177	0.00935272	3.54904	8.10469	0.13508	39.8457	0.250795	2.98383	0.0874945	99.9837	451.469	0.0124661	0.0950118	0.0332685	0.249426	0.131007	0.0597073	0.236167	0.0497646	0.383167	0.0913057	0.285522	0.321959	0.0524864
1400 ºC	16.3	3.60003	1423.58	45.0188	0.00929097	3.535	8.10232	0.135211	39.8712	0.251059	2.97566	0.0851609	99.9837	445.118	0.0116093	0.0907194	0.0322122	0.243548	0.128494	0.0587445	0.232281	0.0489779	0.377509	0.0898979	0.281049	0.316954	0.0517
1400 ºC	16.2	3.64948	1422.95	45.0198	0.00922775	3.52052	8.09991	0.135346	39.8976	0.251332	2.96714	0.0828457	99.9837	438.726	0.0108152	0.086586	0.0311728	0.237687	0.125972	0.0577731	0.228364	0.0481841	0.37179	0.0884767	0.276537	0.311908	0.0509069
1400 ºC	16.1	3.75736	1422.31	45.0208	0.00916354	3.50573	8.09749	0.135483	39.9246	0.25161	2.9584	0.0805442	99.9838	432.314	0.0100617	0.0825625	0.0301463	0.231846	0.123446	0.0567973	0.224431	0.0473865	0.366038	0.0870485	0.272004	0.306842	0.0501102
1400 ºC	16	3.86709	1421.67	45.0218	0.00909833	3.49064	8.09503	0.135624	39.9521	0.251893	2.9494	0.0782569	99.9838	425.866	0.00934558	0.0786383	0.0291301	0.226011	0.120911	0.0558144	0.220471	0.046583	0.360237	0.0856095	0.267438	0.301742	0.049308
1400 ºC	15.9	3.97874	1421.02	45.0228	0.00903207	3.47523	8.09256	0.135768	39.9802	0.252183	2.94016	0.0759844	99.9839	419.38	0.00866587	0.0748137	0.0281247	0.220184	0.118366	0.0548244	0.216484	0.0457735	0.354386	0.0841594	0.26284	0.296608	0.0485001
1400 ºC	15.8	4.09236	1420.37	45.0237	0.00896476	3.45949	8.09007	0.135915	40.0089	0.252478	2.93065	0.0737274	99.9839	412.858	0.00802158	0.071089	0.0271302	0.214365	0.115812	0.0538273	0.21247	0.044958	0.348485	0.0826982	0.258208	0.291439	0.0476864
1400 ºC	15.7	4.20802	1419.7	45.0247	0.00889635	3.4434	8.08755	0.136065	40.0383	0.25278	2.92087	0.0714865	99.984	406.298	0.00741173	0.0674647	0.026147	0.208556	0.113249	0.0528229	0.20843	0.0441364	0.342532	0.0812258	0.253543	0.286236	0.046867
1400 ºC	15.6	4.32578	1419.03	45.0256	0.00882682	3.42696	8.08502	0.136219	40.0683	0.253088	2.9108	0.0692624	99.9841	399.701	0.00683531	0.063941	0.0251754	0.202758	0.110677	0.0518112	0.204362	0.0433087	0.336528	0.079742	0.248844	0.280998	0.0460418
1400 ºC	15.5	4.44572	1418.36	45.0265	0.00875614	3.41015	8.08246	0.136376	40.099	0.253403	2.90045	0.0670559	99.9841	393.066	0.00629134	0.0605183	0.0242159	0.196972	0.108097	0.0507923	0.200267	0.0424749	0.330471	0.0782469	0.244112	0.275724	0.0452108
1400 ºC	15.4	4.56789	1417.67	45.0274	0.00868429	3.39296	8.07987	0.136537	40.1304	0.253725	2.88978	0.0648675	99.9842	386.393	0.0057788	0.0571968	0.0232687	0.1912	0.105508	0.049766	0.196145	0.0416349	0.324362	0.0767403	0.239345	0.270416	0.0443739
1400 ºC	15.3	4.69238	1416.98	45.0282	0.00861123	3.37538	8.07727	0.136701	40.1625	0.254054	2.8788	0.0626982	99.9842	379.683	0.0052967	0.0539768	0.0223342	0.185445	0.102911	0.0487324	0.191996	0.0407887	0.318199	0.0752222	0.234544	0.265073	0.0435311
1400 ºC	15.2	4.81926	1416.28	45.0291	0.00853693	3.35738	8.07465	0.136869	40.1954	0.25439	2.8675	0.0605487	99.9844	372.936	0.00484403	0.0508585	0.0214129	0.179706	0.100307	0.0476915	0.18782	0.0399364	0.311983	0.0736925	0.229709	0.259694	0.0426824
1400 ºC	15.1	4.94859	1415.57	45.0299	0.00846137	3.33896	8.07199	0.137042	40.229	0.254734	2.85585	0.0584198	99.9844	366.151	0.00441978	0.0478421	0.0205052	0.173988	0.0976956	0.0466432	0.183617	0.0390778	0.305713	0.0721513	0.224841	0.254281	0.0418278
1400 ºC	15	5.08048	1414.85	45.0307	0.00838451	3.3201	8.06931	0.137218	40.2635	0.255087	2.84384	0.0563125	99.9845	359.33	0.00402294	0.0449277	0.0196114	0.168291	0.095078	0.0455878	0.179388	0.0382131	0.299389	0.0705986	0.219938	0.248833	0.0409674
1400 ºC	14.9	5.21499	1414.12	45.0314	0.00830632	3.30078	8.06662	0.137399	40.2989	0.255447	2.83147	0.0542277	99.9846	352.472	0.00365249	0.0421155	0.0187321	0.162618	0.0924545	0.0445252	0.175132	0.0373424	0.293011	0.0690345	0.215002	0.243352	0.0401012
1400 ºC	14.8	5.35222	1413.39	45.0321	0.00822677	3.28098	8.0639	0.137585	40.3351	0.255816	2.81871	0.0521662	99.9846	345.578	0.00330743	0.0394055	0.0178677	0.156972	0.089826	0.0434555	0.170852	0.0364656	0.286579	0.067459	0.210033	0.237836	0.0392292
1400 ºC	14.7	5.49226	1412.64	45.0328	0.00814583	3.26069	8.06116	0.137775	40.3722	0.256194	2.80555	0.0501291	99.9846	338.648	0.00298673	0.0367977	0.0170187	0.151356	0.0871931	0.0423789	0.166546	0.0355829	0.280092	0.0658723	0.205032	0.232288	0.0383516
1400 ºC	14.6	5.63519	1411.88	45.0335	0.00806346	3.23989	8.05839	0.13797	40.4103	0.256582	2.79198	0.0481173	99.9848	331.684	0.00268939	0.0342919	0.0161856	0.145772	0.0845569	0.0412956	0.162216	0.0346943	0.273553	0.0642746	0.199998	0.226707	0.0374684
1400 ºC	14.5	5.78111	1411.12	45.0341	0.00797964	3.21856	8.05559	0.138169	40.4494	0.256978	2.77798	0.0461321	99.9849	324.687	0.00241439	0.0318881	0.015369	0.140224	0.0819183	0.0402057	0.157863	0.0338002	0.266961	0.0626662	0.194934	0.221096	0.0365797
1400 ºC	14.4	5.93013	1410.34	45.0346	0.00789433	3.19667	8.05278	0.138375	40.4895	0.257385	2.76353	0.0441744	99.9849	317.656	0.00216072	0.0295859	0.0145692	0.134714	0.0792785	0.0391095	0.153488	0.0329005	0.260317	0.0610472	0.18984	0.215454	0.0356858
1400 ºC	14.3	6.08234	1409.55	45.0351	0.0078075	3.17421	8.04995	0.138585	40.5306	0.257803	2.74861	0.0422453	99.9849	310.594	0.00192737	0.027385	0.013787	0.129248	0.0766387	0.0380073	0.149092	0.0319956	0.253622	0.0594181	0.184717	0.209783	0.0347867
1400 ºC	14.2	6.23785	1408.75	45.0356	0.00771912	3.15115	8.0471	0.138801	40.5729	0.258231	2.73321	0.0403461	99.9851	303.503	0.00171333	0.025285	0.0130227	0.123827	0.0740003	0.0368995	0.144677	0.0310858	0.246877	0.0577793	0.179567	0.204086	0.0338827
1400 ºC	14.1	6.39677	1407.94	45.036	0.00762916	3.12747	8.04423	0.139023	40.6163	0.25867	2.7173	0.038478	99.9851	296.383	0.00151762	0.0232853	0.0122771	0.118458	0.0713647	0.0357864	0.140245	0.0301713	0.240085	0.0561313	0.174391	0.198363	0.0329741
1400 ºC	14	6.5592	1407.11	45.0364	0.00753758	3.10314	8.04133	0.139251	40.661	0.259121	2.70086	0.0366421	99.9853	289.237	0.00133923	0.0213851	0.0115507	0.113143	0.0687338	0.0346685	0.135797	0.0292524	0.233247	0.0544748	0.169192	0.192617	0.0320612
1400 ºC	13.9	6.72527	1406.27	45.0367	0.00744436	3.07815	8.03841	0.139486	40.7068	0.259583	2.68388	0.0348398	99.9853	282.066	0.00117719	0.0195837	0.010844	0.107889	0.0661093	0.0335464	0.131335	0.0283297	0.226366	0.0528103	0.163971	0.186851	0.0311442
1400 ºC	13.8	6.8951	1405.42	45.037	0.00734947	3.05245	8.03549	0.139726	40.754	0.260059	2.66633	0.0330723	99.9855	274.873	0.00103052	0.0178799	0.0101576	0.102698	0.0634932	0.0324206	0.126863	0.0274035	0.219444	0.0511386	0.158732	0.181066	0.0302236
1400 ºC	13.7	7.0688	1404.56	45.0371	0.00725288	3.02603	8.03255	0.139974	40.8025	0.260547	2.64819	0.0313409	99.9855	267.66	0.000898258	0.0162727	0.00949207	0.0975781	0.0608876	0.0312918	0.122382	0.0264744	0.212485	0.0494607	0.153476	0.175266	0.0292998
1400 ºC	13.6	7.24651	1403.68	45.0372	0.00715457	2.99885	8.02959	0.140229	40.8525	0.261049	2.62943	0.029647	99.9857	260.431	0.000779465	0.0147607	0.008848	0.092533	0.058295	0.0301608	0.117897	0.025543	0.205492	0.0477775	0.148208	0.169454	0.0283733
1400 ºC	13.5	7.42834	1402.78	45.0373	0.0070545	2.97089	8.02662	0.140491	40.9038	0.261565	2.61003	0.027992	99.9857	253.188	0.000673212	0.0133424	0.00822592	0.0875688	0.0557178	0.0290283	0.11341	0.0246098	0.19847	0.0460901	0.14293	0.163635	0.0274446
1400 ºC	13.4	7.61444	1401.87	45.0372	0.00695265	2.9421	8.02364	0.140761	40.9568	0.262095	2.58996	0.026377	99.9859	245.935	0.000578591	0.0120159	0.00762634	0.0826913	0.0531587	0.0278955	0.108925	0.0236758	0.191423	0.0443998	0.137648	0.157811	0.0265142
1400 ºC	13.3	7.80494	1400.94	45.0371	0.00684901	2.91247	8.02066	0.141038	41.0112	0.262641	2.5692	0.0248036	99.986	238.675	0.000494716	0.0107795	0.00704975	0.0779067	0.0506206	0.0267632	0.104447	0.0227416	0.184357	0.0427078	0.132364	0.151987	0.0255829
1400 ºC	13.2	7.99998	1400	45.0368	0.00674354	2.88195	8.01768	0.141324	41.0674	0.263202	2.54772	0.023273	99.9861	231.413	0.000420726	0.00963097	0.00649661	0.0732211	0.0481065	0.0256325	0.0999795	0.0218081	0.177277	0.0410158	0.127084	0.146169	0.0246514
1400 ºC	13.1	8.1997	1399.04	45.0365	0.00663624	2.85051	8.0147	0.141618	41.1252	0.26378	2.52549	0.0217865	99.9862	224.152	0.000355789	0.00856792	0.00596732	0.068641	0.0456198	0.0245048	0.0955277	0.0208763	0.17019	0.0393253	0.121813	0.140361	0.0237203
1400 ºC	13	8.40426	1398.06	45.036	0.00652708	2.81811	8.01172	0.141921	41.1849	0.264374	2.50247	0.0203454	99.9864	216.897	0.000299102	0.00758782	0.00546226	0.0641727	0.0431638	0.0233812	0.091097	0.0199472	0.163103	0.0376381	0.116556	0.134569	0.0227906
1400 ºC	12.9	8.61379	1397.06	45.0354	0.00641605	2.78471	8.00875	0.142234	41.2464	0.264986	2.47864	0.018951	99.9865	209.653	0.000249894	0.00668791	0.00498172	0.0598229	0.040742	0.0222633	0.0866928	0.019022	0.156023	0.0359561	0.111319	0.128799	0.0218631
1400 ºC	12.8	8.82847	1396.04	45.0347	0.00630315	2.75027	8.0058	0.142556	41.3098	0.265617	2.45396	0.0176045	99.9866	202.425	0.000207433	0.0058652	0.00452595	0.0555979	0.0383583	0.0211524	0.0823212	0.0181018	0.148959	0.0342814	0.106109	0.123058	0.0209388
1400 ºC	12.7	9.04844	1395	45.0338	0.00618836	2.71475	8.00286	0.142888	41.3753	0.266266	2.4284	0.016307	99.9868	195.218	0.00017102	0.00511655	0.00409511	0.0515043	0.0360165	0.0200504	0.0779886	0.0171879	0.14192	0.0326162	0.100933	0.117353	0.0200188
1400 ºC	12.6	9.27387	1393.94	45.0328	0.00607168	2.67809	7.99995	0.14323	41.4428	0.266936	2.40193	0.0150596	99.9869	188.04	0.000139999	0.00443862	0.0036893	0.0475483	0.0337205	0.0189588	0.0737017	0.0162817	0.134916	0.0309628	0.0957981	0.11169	0.019104
1400 ºC	12.5	9.50491	1392.86	45.0316	0.00595311	2.64026	7.99706	0.143584	41.5125	0.267626	2.37451	0.0138633	99.987	180.895	0.000113752	0.0038279	0.00330851	0.0437363	0.0314744	0.0178795	0.0694678	0.0153846	0.127958	0.0293238	0.0907117	0.106077	0.0181958
1400 ºC	12.4	9.74174	1391.76	45.0303	0.00583266	2.60121	7.99421	0.143948	41.5845	0.268337	2.34609	0.012719	99.9871	173.79	9.17054e-05	0.00328076	0.00295265	0.040074	0.0292825	0.0168144	0.0652943	0.0144982	0.121056	0.0277018	0.0856821	0.100524	0.0172952
1400 ºC	12.3	9.98452	1390.63	45.0287	0.00571034	2.56089	7.99141	0.144324	41.6589	0.269071	2.31665	0.0116274	99.9873	166.733	7.33277e-05	0.00279343	0.00262153	0.036567	0.027149	0.0157655	0.061189	0.0136241	0.114222	0.0260996	0.080718	0.0950373	0.0164037
1400 ºC	12.2	10.2334	1389.48	45.027	0.00558617	2.51923	7.98866	0.144712	41.7358	0.269827	2.28615	0.0105894	99.9876	159.73	5.81306e-05	0.00236205	0.00231486	0.0332206	0.025078	0.014735	0.0571599	0.0127639	0.107469	0.0245203	0.0758284	0.0896273	0.0155225
1400 ºC	12.1	10.4886	1388.3	45.025	0.00546017	2.47621	7.98598	0.145113	41.8151	0.270608	2.25453	0.00960532	99.9876	152.79	4.56694e-05	0.00198271	0.00203224	0.0300394	0.0230738	0.0137249	0.0532155	0.0119195	0.100811	0.0229668	0.0710225	0.0843028	0.0146531
1400 ºC	12	10.7503	1387.1	45.0228	0.00533238	2.43175	7.98336	0.145526	41.8972	0.271413	2.22177	0.00867567	99.9878	145.92	3.55416e-05	0.00165145	0.00177317	0.0270276	0.0211406	0.0127376	0.0493644	0.0110925	0.0942601	0.0214423	0.0663101	0.0790734	0.0137971
1400 ºC	11.9	11.0185	1385.87	45.0204	0.00520284	2.3858	7.98083	0.145953	41.982	0.272244	2.18782	0.00780066	99.988	139.129	2.73869e-05	0.00136432	0.00153702	0.0241885	0.0192824	0.0117753	0.0456151	0.010285	0.0878319	0.0199501	0.061701	0.0739492	0.0129558
1400 ºC	11.8	11.2935	1384.62	45.0176	0.0050716	2.33831	7.97839	0.146394	42.0697	0.273101	2.15264	0.00698031	99.9882	132.425	2.0885e-05	0.0011174	0.00132307	0.0215247	0.017503	0.0108403	0.0419766	0.00949869	0.081541	0.0184936	0.0572054	0.0689401	0.012131
1400 ºC	11.7	11.5755	1383.33	45.0146	0.00493873	2.28921	7.97606	0.14685	42.1603	0.273986	2.1162	0.00621448	99.9884	125.817	1.57541e-05	0.00090681	0.00113049	0.0190382	0.0158061	0.009935	0.0384574	0.00873555	0.0754025	0.0170763	0.0528334	0.0640565	0.0113241
1400 ºC	11.6	11.8645	1382.02	45.0113	0.00480431	2.23846	7.97384	0.14732	42.254	0.274899	2.07843	0.00550277	99.9886	119.316	1.17487e-05	0.000728809	0.000958343	0.0167297	0.0141951	0.00906159	0.0350664	0.00799747	0.069432	0.0157014	0.0485954	0.0593087	0.010537
1400 ºC	11.5	12.1607	1380.68	45.0076	0.00466841	2.186	7.97176	0.147805	42.3509	0.275842	2.03932	0.00484461	99.9887	112.929	8.65746e-06	0.000579765	0.000805605	0.014599	0.012673	0.00822238	0.0318119	0.00728632	0.0636451	0.0143724	0.0445015	0.0547068	0.00977109
1400 ºC	11.4	12.4641	1379.31	45.0036	0.00453115	2.13177	7.96982	0.148307	42.4511	0.276814	1.99882	0.00423913	99.989	106.667	6.30006e-06	0.000456212	0.000671162	0.0126449	0.0112422	0.00741954	0.0287019	0.00660393	0.0580573	0.0130928	0.0405615	0.0502611	0.00902817
1400 ºC	11.3	12.775	1377.91	44.9992	0.00439263	2.07572	7.96806	0.148825	42.5546	0.277818	1.9569	0.00368525	99.9892	100.54	4.52474e-06	0.000354877	0.000553828	0.010865	0.00990493	0.00665512	0.025744	0.00595204	0.0526837	0.0118657	0.0367852	0.0459814	0.00830982
1400 ºC	11.2	13.0933	1376.48	44.9944	0.00425299	2.01779	7.96647	0.149359	42.6616	0.278853	1.91351	0.00318163	99.9894	94.5578	3.20529e-06	0.0002727	0.000452357	0.00925556	0.00866261	0.00593102	0.022945	0.00533228	0.0475392	0.0106942	0.0331815	0.0418769	0.0076176
1400 ºC	11.1	13.4192	1375.02	44.9891	0.00411239	1.95794	7.96508	0.14991	42.7721	0.27992	1.86863	0.00272665	99.9895	88.7292	2.23811e-06	0.000206855	0.000365461	0.00781184	0.0075161	0.00524893	0.020311	0.00474614	0.0426376	0.00958113	0.0297587	0.0379565	0.00695303
1400 ºC	11	13.7525	1373.53	44.9834	0.00397096	1.89612	7.9639	0.150479	42.8863	0.281021	1.82222	0.00231845	99.9897	83.0643	1.53936e-06	0.000154766	0.000291821	0.00652782	0.00646553	0.0046103	0.0178472	0.00419493	0.0379918	0.00852917	0.0265244	0.0342283	0.00631751
1400 ºC	10.9	14.0934	1372.01	44.9772	0.00382891	1.83228	7.96296	0.151065	43.0043	0.282155	1.77428	0.00195494	99.99	77.572	1.04215e-06	0.000114114	0.000230115	0.00539638	0.00551029	0.0040163	0.0155574	0.00367973	0.0336133	0.00754052	0.0234849	0.0306992	0.00571232
1400 ºC	10.8	14.4418	1370.46	44.9705	0.0036864	1.7664	7.96228	0.15167	43.126	0.283323	1.72476	0.00163379	99.9903	72.261	6.93937e-07	8.28419e-05	0.000179027	0.0044093	0.004649	0.00346774	0.0134442	0.00320139	0.0295121	0.00661701	0.0206455	0.0273753	0.00513861
1400 ºC	10.7	14.7976	1368.88	44.9633	0.00354366	1.69844	7.96187	0.152292	43.2515	0.284526	1.67366	0.00135246	99.9905	67.1395	4.54101e-07	5.91516e-05	0.000137276	0.00355747	0.00387946	0.00296509	0.0115091	0.00276048	0.0256962	0.00576002	0.0180098	0.0242613	0.00459732
1400 ºC	10.6	15.1607	1367.36	44.956	0.00340975	1.63326	7.96175	0.152889	43.3721	0.285678	1.62456	0.00112205	99.9908	62.5342	2.99412e-07	4.2398e-05	0.000105469	0.00287271	0.00323912	0.00253618	0.00985846	0.00238192	0.0223891	0.00501912	0.0157301	0.0215418	0.00412122
1400 ºC	10.5	15.5057	1366.44	44.9511	0.00333122	1.59667	7.96191	0.153228	43.4407	0.286332	1.59657	0.00100062	99.9908	60.0278	2.31243e-07	3.45377e-05	8.97838e-05	0.00252286	0.00290455	0.00230844	0.00898245	0.00218019	0.0206165	0.00462276	0.0145106	0.0200797	0.00386425
1400 ºC	10.4	15.7002	1365.51	44.9459	0.00325261	1.56019	7.96218	0.153567	43.5095	0.286986	1.56852	0.000889962	99.991	57.6029	1.77811e-07	2.80044e-05	7.61094e-05	0.00220726	0.00259602	0.00209504	0.00816176	0.00199042	0.018939	0.00424822	0.0133578	0.0186891	0.00361877
1400 ºC	10.3	15.8938	1364.59	44.9404	0.00317397	1.52385	7.96259	0.153905	43.5784	0.28764	1.54042	0.000789408	99.9912	55.2675	1.36267e-07	2.26181e-05	6.42784e-05	0.00192455	0.00231332	0.00189631	0.00739753	0.00181294	0.0173607	0.0038963	0.0122742	0.0173735	0.00338547
1400 ºC	10.2	16.0864	1363.67	44.9345	0.00309536	1.48768	7.96312	0.154243	43.6473	0.288293	1.51229	0.000698302	99.9912	53.0199	1.04078e-07	1.81947e-05	5.40788e-05	0.00167209	0.00205501	0.00171165	0.00668746	0.00164731	0.0158784	0.00356626	0.0112575	0.0161305	0.003164
1400 ºC	10.1	16.2779	1362.76	44.9284	0.00301681	1.4517	7.96376	0.154581	43.7162	0.288944	1.48415	0.000616	99.9914	50.858	7.92243e-08	1.45764e-05	4.5318e-05	0.00144738	0.00181963	0.0015405	0.00602925	0.00149306	0.0144892	0.00325731	0.0103052	0.0149577	0.00295404
1400 ºC	10	16.4681	1361.85	44.922	0.00293839	1.41593	7.96453	0.154917	43.7851	0.289594	1.45603	0.000541875	99.9916	48.78	6.01015e-08	1.16287e-05	3.78212e-05	0.00124806	0.00160576	0.00138226	0.00542056	0.00134973	0.0131899	0.00296868	0.00941488	0.0138528	0.00275522
1400 ºC	9.9	16.6571	1360.95	44.9152	0.00286015	1.38039	7.9654	0.155253	43.8539	0.290243	1.42793	0.000475319	99.9917	46.7838	4.54392e-08	9.23705e-06	3.14309e-05	0.00107185	0.00141201	0.00123633	0.00485905	0.00121686	0.0119771	0.00269957	0.0085841	0.0128132	0.00256719
1400 ºC	9.8	16.8445	1360.05	44.9082	0.00278214	1.34512	7.9664	0.155588	43.9225	0.290888	1.39987	0.000415743	99.9918	44.8674	3.4236e-08	7.30476e-06	2.60054e-05	0.000916648	0.00123703	0.00110212	0.00434236	0.00109398	0.0108477	0.00244917	0.00781034	0.0118365	0.00238958
1400 ºC	9.7	17.0305	1359.15	44.9009	0.00270441	1.31014	7.96749	0.155921	43.991	0.291531	1.37189	0.000362583	99.9919	43.0286	2.57056e-08	5.75023e-06	2.14178e-05	0.000780453	0.00107951	0.000979022	0.00386817	0.000980599	0.00979817	0.00221667	0.0070911	0.0109202	0.00222202
1400 ºC	9.6	17.2149	1358.26	44.8933	0.00262702	1.27546	7.9687	0.156253	44.0593	0.292171	1.34399	0.000315297	99.9921	41.2653	1.92328e-08	4.50506e-06	1.7555e-05	0.000661398	0.000938168	0.000866442	0.00343415	0.000876254	0.00882512	0.00200124	0.00642386	0.0100618	0.00206414
1400 ºC	9.5	17.3975	1357.38	44.8854	0.00255003	1.24112	7.97	0.156582	44.1273	0.292808	1.31619	0.000273371	99.9922	39.5754	1.43385e-08	3.51212e-06	1.43166e-05	0.000557745	0.000811781	0.000763791	0.00303801	0.000780469	0.0079251	0.00180207	0.0058061	0.00925876	0.00191556
1400 ºC	9.4	17.5783	1356.5	44.8772	0.00247349	1.20714	7.9714	0.15691	44.1949	0.29344	1.28852	0.000236318	99.9922	37.9565	1.06506e-08	2.72395e-06	1.1614e-05	0.000467879	0.000699173	0.000670483	0.00267748	0.000692779	0.00709464	0.00161833	0.00523533	0.00850858	0.0017759
1400 ºC	9.3	17.7572	1355.63	44.8688	0.00239745	1.17353	7.9729	0.157236	44.2623	0.294069	1.26099	0.000203678	99.9924	36.4067	7.88149e-09	2.10125e-06	9.36903e-06	0.000390308	0.000599217	0.000585945	0.00235037	0.000612719	0.00633031	0.00144924	0.00470909	0.00780878	0.00164478
1400 ºC	9.2	17.9341	1354.77	44.8601	0.00232198	1.14033	7.97449	0.157559	44.3292	0.294692	1.23361	0.000175019	99.9925	34.9236	5.80967e-09	1.61168e-06	7.5132e-06	0.000323657	0.000510839	0.000509613	0.00205449	0.000539836	0.00562865	0.00129397	0.00422494	0.00715692	0.00152183
1400 ºC	9.1	18.1089	1353.92	44.8512	0.00224712	1.10755	7.97616	0.157879	44.3957	0.295311	1.20642	0.000149939	99.9926	33.505	4.26512e-09	1.2287e-06	5.98687e-06	0.000266665	0.000433023	0.000440939	0.00178774	0.000473683	0.00498627	0.00115176	0.00378048	0.00655056	0.00140668
1400 ºC	9	18.2816	1353.07	44.842	0.00217293	1.0752	7.97791	0.158197	44.4618	0.295924	1.17942	0.000128064	99.9928	32.1487	3.11786e-09	9.30666e-07	4.73818e-06	0.000218181	0.000364803	0.000379387	0.00154808	0.000413827	0.00439981	0.00102182	0.00337337	0.00598733	0.00129896
1400 ºC	8.9	18.4521	1352.23	44.8326	0.00209947	1.04332	7.97974	0.158512	44.5273	0.296531	1.15264	0.000109048	99.9928	30.8525	2.26889e-09	7.00008e-07	3.72235e-06	0.000177159	0.000305274	0.000324441	0.00133354	0.000359844	0.00386596	0.000903407	0.00300134	0.00546491	0.0011983
1400 ºC	8.8	18.6203	1351.4	44.823	0.00202679	1.01191	7.98162	0.158823	44.5923	0.297133	1.12608	9.25717e-05	99.993	29.6143	1.64306e-09	5.22514e-07	2.90084e-06	0.00014265	0.000253583	0.000275601	0.00114221	0.000311325	0.00338149	0.000795781	0.00266216	0.00498101	0.00110435
1400 ºC	8.7	18.7861	1350.57	44.8132	0.00195494	0.980994	7.98359	0.159132	44.6567	0.297728	1.09976	7.83445e-05	99.9931	28.4319	1.18358e-09	3.86758e-07	2.24064e-06	0.0001138	0.000208937	0.000232388	0.00097227	0.000267873	0.00294324	0.000698232	0.00235368	0.00453343	0.00101676
1400 ºC	8.6	18.9496	1349.76	44.8032	0.00188397	0.950586	7.98561	0.159437	44.7204	0.298317	1.0737	6.61002e-05	99.9932	27.303	8.47637e-10	2.83595e-07	1.71365e-06	8.98425e-05	0.000170593	0.000194341	0.000821981	0.000229109	0.00254816	0.000610072	0.00207382	0.00412001	0.000935189
1400 ºC	8.5	19.1105	1348.95	44.793	0.00181393	0.920699	7.9877	0.159738	44.7835	0.298898	1.04792	5.5598e-05	99.9933	26.2258	6.03102e-10	2.05743e-07	1.29605e-06	7.00927e-05	0.000137865	0.000161022	0.000689681	0.000194667	0.00219326	0.000530639	0.00182058	0.00373869	0.000859308
1400 ºC	8.4	19.269	1348.15	44.7827	0.00174487	0.891348	7.98982	0.160036	44.8459	0.299473	1.02241	4.66201e-05	99.9935	25.1979	4.25943e-10	1.47435e-07	9.67732e-07	5.39414e-05	0.00011012	0.000132014	0.000573797	0.000164199	0.00187568	0.000459295	0.00159205	0.00338747	0.000788795
1400 ºC	8.3	19.4249	1347.36	44.7721	0.00167683	0.862542	7.992	0.160329	44.9076	0.30004	0.997209	3.89712e-05	99.9935	24.2176	2.98252e-10	1.04125e-07	7.11845e-07	4.08496e-05	8.67724e-05	0.00010692	0.000472839	0.000137373	0.00159267	0.000395431	0.00138639	0.00306441	0.000723339
1400 ºC	8.2	19.5782	1346.58	44.7615	0.00160987	0.834292	7.99423	0.160619	44.9685	0.300599	0.972313	3.24762e-05	99.9937	23.2826	2.06729e-10	7.22501e-08	5.14324e-07	3.03428e-05	6.72888e-05	8.53684e-05	0.000385406	0.000113875	0.00134157	0.000338465	0.00120186	0.00276768	0.00066264
1400 ºC	8.1	19.7288	1345.88	44.7517	0.00155102	0.809433	7.99624	0.160875	45.0225	0.301095	0.950413	2.74845e-05	99.9938	22.4811	1.48116e-10	5.15185e-08	3.80034e-07	2.2947e-05	5.30111e-05	6.91136e-05	0.000318639	9.56931e-05	0.00114462	0.000293381	0.00105462	0.00252397	0.000612251
1400 ºC	8	19.8617	1345.49	44.7464	0.00152392	0.797519	7.99722	0.160999	45.0482	0.301334	0.940557	2.52906e-05	99.9938	22.1061	1.30199e-10	4.55767e-08	3.40143e-07	2.07293e-05	4.84594e-05	6.37508e-05	0.000295449	8.9181e-05	0.00107239	0.000276153	0.000996721	0.00242032	0.000590334
1400 ºC	7.9	19.9257	1345.09	44.741	0.00149688	0.785592	7.9982	0.161123	45.0741	0.301573	0.930761	2.32427e-05	99.9939	21.7334	1.14308e-10	4.02723e-08	3.04106e-07	1.87069e-05	4.4258e-05	5.8755e-05	0.000273729	8.30496e-05	0.00100402	0.000259764	0.000941411	0.00231982	0.000568959
1400 ºC	7.8	19.9898	1344.69	44.7355	0.00146993	0.773651	7.99921	0.161248	45.1	0.301815	0.921027	2.13335e-05	99.9939	21.365	1.00306e-10	3.55676e-08	2.71761e-07	1.68743e-05	4.04041e-05	5.41297e-05	0.00025351	7.73115e-05	0.000939677	0.000244267	0.000888886	0.00222291	0.000548232
1400 ºC	7.7	20.0542	1344.3	44.7298	0.00144304	0.761699	8.00023	0.161373	45.1261	0.302057	0.911354	1.95558e-05	99.9941	21.0009	8.79739e-11	3.13967e-08	2.42741e-07	1.52143e-05	3.68702e-05	4.98489e-05	0.000234694	7.19431e-05	0.000879151	0.000229617	0.000839019	0.00212949	0.000528136
1400 ºC	7.6	20.1187	1343.9	44.7239	0.00141623	0.749735	8.00127	0.161499	45.1522	0.3023	0.901745	1.79028e-05	99.9941	20.641	7.71183e-11	2.77009e-08	2.16716e-07	1.37113e-05	3.3631e-05	4.58883e-05	0.000217189	6.69222e-05	0.00082223	0.000215772	0.000791688	0.00203946	0.000508656
1400 ºC	7.5	20.1834	1343.5	44.7179	0.00138949	0.73776	8.00232	0.161625	45.1784	0.302544	0.8922	1.63678e-05	99.9942	20.2854	6.75669e-11	2.44276e-08	1.93388e-07	1.23511e-05	3.06632e-05	4.22253e-05	0.000200911	6.2228e-05	0.000768718	0.000202691	0.000746778	0.0019527	0.000489775
1400 ºC	7.4	20.2483	1343.1	44.7117	0.00136283	0.725776	8.00339	0.161752	45.2047	0.30279	0.882719	1.49442e-05	99.9942	19.9339	5.91674e-11	2.15299e-08	1.72487e-07	1.11206e-05	2.7945e-05	3.88389e-05	0.000185778	5.78407e-05	0.000718425	0.000190336	0.000704177	0.00186913	0.000471479
1400 ºC	7.3	20.3135	1342.71	44.7053	0.00133623	0.713783	8.00447	0.16188	45.2311	0.303037	0.873305	1.36258e-05	99.9942	19.5866	5.17845e-11	1.89661e-08	1.53768e-07	1.0008e-05	2.54565e-05	3.57093e-05	0.000171716	5.37417e-05	0.000671175	0.00017867	0.000663779	0.00178863	0.000453754
1400 ºC	7.2	20.3788	1342.31	44.6988	0.00130971	0.701782	8.00556	0.162008	45.2576	0.303284	0.863958	1.24065e-05	99.9943	19.2434	4.52987e-11	1.66988e-08	1.37013e-07	9.00236e-06	2.31794e-05	3.28182e-05	0.000158653	4.99136e-05	0.000626799	0.000167659	0.000625482	0.00171112	0.000436585
1400 ºC	7.1	20.4443	1341.91	44.6921	0.00128326	0.689775	8.00667	0.162137	45.2841	0.303533	0.85468	1.12805e-05	99.9943	18.9043	3.96041e-11	1.46948e-08	1.22023e-07	8.09392e-06	2.10965e-05	3.01486e-05	0.000146524	4.63397e-05	0.000585137	0.00015727	0.000589188	0.0016365	0.000419958
1400 ºC	7	20.51	1341.5	44.6852	0.00125689	0.677763	8.00779	0.162266	45.3108	0.303784	0.845471	1.02422e-05	99.9943	18.5694	3.46067e-11	1.29244e-08	1.08618e-07	7.27367e-06	1.91921e-05	2.76844e-05	0.000135266	4.30044e-05	0.000546037	0.000147471	0.000554805	0.00156469	0.000403861
1400 ºC	6.9	20.5759	1341.1	44.6782	0.00123059	0.665748	8.00893	0.162396	45.3376	0.304035	0.836333	9.28609e-06	99.9945	18.2385	3.02238e-11	1.13614e-08	9.66381e-08	6.53339e-06	1.74518e-05	2.5411e-05	0.000124821	3.98932e-05	0.000509355	0.000138231	0.000522243	0.0014956	0.000388279
1400 ºC	6.8	20.6421	1340.7	44.6709	0.00120437	0.653732	8.01009	0.162526	45.3644	0.304287	0.827267	8.40709e-06	99.9944	17.9117	2.63818e-11	9.98205e-09	8.59361e-08	5.86564e-06	1.58621e-05	2.33143e-05	0.000115135	3.69922e-05	0.000474957	0.000129522	0.000491417	0.00142914	0.000373202
1400 ºC	6.7	20.7084	1340.29	44.6636	0.00117822	0.641716	8.01126	0.162657	45.3913	0.304541	0.818275	7.60019e-06	99.9945	17.5889	2.30159e-11	8.76559e-09	7.63812e-08	5.2636e-06	1.44107e-05	2.13816e-05	0.000106156	3.42882e-05	0.000442711	0.000121317	0.000462245	0.00136524	0.000358615
1400 ºC	6.6	20.7749	1339.89	44.656	0.00115216	0.629703	8.01244	0.162789	45.4184	0.304796	0.809357	6.86062e-06	99.9946	17.2702	2.00689e-11	7.69335e-09	6.7855e-08	4.7211e-06	1.30863e-05	1.96009e-05	9.78372e-05	3.17691e-05	0.000412497	0.00011359	0.000434648	0.00130381	0.000344507
1400 ºC	6.5	20.8416	1339.48	44.6482	0.00112618	0.617696	8.01364	0.162921	45.4455	0.305052	0.800516	6.18383e-06	99.9947	16.9555	1.74901e-11	6.74878e-09	6.02509e-08	4.2325e-06	1.18782e-05	1.79609e-05	9.01324e-05	2.94231e-05	0.000384198	0.000106315	0.000408553	0.00124478	0.000330866
1400 ºC	6.4	20.9085	1339.08	44.6403	0.00110028	0.605696	8.01485	0.163054	45.4727	0.305309	0.791752	5.56549e-06	99.9948	16.6449	1.52347e-11	5.91715e-09	5.34728e-08	3.79268e-06	1.07769e-05	1.64512e-05	8.3e-05	2.72395e-05	0.000357703	9.94694e-05	0.000383886	0.00118806	0.00031768
1400 ºC	6.3	20.9756	1338.67	44.6321	0.00107448	0.593706	8.01608	0.163187	45.4999	0.305567	0.783068	5.00146e-06	99.9947	16.3383	1.32634e-11	5.18537e-09	4.74344e-08	3.39698e-06	9.77342e-06	1.50622e-05	7.64006e-05	2.52078e-05	0.000332909	9.30302e-05	0.00036058	0.0011336	0.000304939
1400 ºC	6.2	21.0429	1338.26	44.6238	0.00104876	0.581729	8.01731	0.163321	45.5273	0.305826	0.774464	4.48781e-06	99.9948	16.0357	1.15415e-11	4.54184e-09	4.20579e-08	3.04117e-06	8.8595e-06	1.37847e-05	7.02974e-05	2.33184e-05	0.000309717	8.6976e-05	0.000338568	0.00108132	0.000292631
1400 ºC	6.1	21.1103	1337.86	44.6153	0.00102315	0.569769	8.01857	0.163455	45.5547	0.306087	0.765942	4.02081e-06	99.9949	15.7371	1.00381e-11	3.97624e-09	3.72735e-08	2.72139e-06	8.0276e-06	1.26106e-05	6.46556e-05	2.15621e-05	0.000288032	8.12861e-05	0.000317787	0.00103114	0.000280744
1400 ºC	6	21.178	1337.45	44.6066	0.000997632	0.557828	8.01983	0.16359	45.5822	0.306348	0.757504	3.59694e-06	99.9949	15.4426	8.72646e-12	3.47942e-09	3.30183e-08	2.43416e-06	7.27075e-06	1.15318e-05	5.9443e-05	1.99304e-05	0.000267767	7.59411e-05	0.000298178	0.00098301	0.00026927
1400 ºC	5.9	21.2457	1337.04	44.5977	0.000972224	0.54591	8.02112	0.163725	45.6098	0.306611	0.749151	3.21286e-06	99.995	15.1521	7.58267e-12	3.04327e-09	2.92359e-08	2.17631e-06	6.58254e-06	1.05412e-05	5.46293e-05	1.84151e-05	0.000248837	7.09222e-05	0.000279681	0.000936852	0.000258197
1400 ºC	5.8	21.3137	1336.62	44.5886	0.000946927	0.534019	8.02241	0.16386	45.6374	0.306874	0.740885	2.86542e-06	99.995	14.8657	6.58584e-12	2.6606e-09	2.58757e-08	1.94495e-06	5.95707e-06	9.63195e-06	5.01862e-05	1.70086e-05	0.000231163	6.62119e-05	0.000262242	0.000892604	0.000247514
1400 ºC	5.7	21.3818	1336.21	44.5793	0.000921748	0.522159	8.02372	0.163997	45.6651	0.307138	0.732707	2.55167e-06	99.995	14.5832	5.7176e-12	2.32504e-09	2.28921e-08	1.73747e-06	5.38892e-06	8.79788e-06	4.60872e-05	1.57038e-05	0.000214668	6.1793e-05	0.000245808	0.000850206	0.000237212
1400 ºC	5.6	21.45	1335.8	44.5698	0.000896693	0.510332	8.02503	0.164133	45.6929	0.307404	0.72462	2.26883e-06	99.9951	14.3049	4.96177e-12	2.03096e-09	2.02444e-08	1.55151e-06	4.8731e-06	8.03311e-06	4.23075e-05	1.44939e-05	0.000199282	5.76496e-05	0.000230327	0.000809595	0.000227281
1400 ºC	5.5	21.5183	1335.39	44.5602	0.00087177	0.498545	8.02637	0.16427	45.7207	0.30767	0.716623	2.01428e-06	99.9952	14.0305	4.30417e-12	1.77337e-09	1.7896e-08	1.38493e-06	4.40503e-06	7.33224e-06	3.88241e-05	1.33725e-05	0.000184936	5.37663e-05	0.000215752	0.000770711	0.000217711
1400 ºC	5.4	21.5868	1334.97	44.5503	0.000846984	0.486801	8.02771	0.164408	45.7486	0.307937	0.70872	1.7856e-06	99.9953	13.7603	3.73234e-12	1.54788e-09	1.58143e-08	1.23579e-06	3.98052e-06	6.69026e-06	3.56152e-05	1.23336e-05	0.000171567	5.01284e-05	0.000202035	0.000733497	0.000208493
1400 ºC	5.3	21.6553	1334.56	44.5403	0.000822447	0.475155	8.02906	0.164545	45.7764	0.308203	0.700942	0	99.9954	13.4952	3.23725e-12	1.35133e-09	1.3977e-08	1.10285e-06	3.59723e-06	6.10485e-06	3.26726e-05	1.13757e-05	0.000159166	4.6736e-05	0.000189185	0.000698044	0.000199654
1400 ºC	5.2	21.7237	1334.15	44.53	0.000797951	0.463506	8.03042	0.164683	45.8043	0.308472	0.693226	0	99.9954	13.2329	2.80512e-12	1.17863e-09	1.23422e-08	9.83375e-07	3.24829e-06	5.56658e-06	2.99517e-05	1.04849e-05	0.000147564	4.35458e-05	0.000177045	0.000663979	0.000191105
1400 ºC	5.1	21.7924	1333.73	44.5195	0.00077362	0.451915	8.0318	0.164821	45.8323	0.308741	0.685607	0	99.9955	12.9747	2.42998e-12	1.02769e-09	1.08954e-08	8.76582e-07	2.93233e-06	5.0743e-06	2.74492e-05	9.66094e-06	0.000136768	4.05616e-05	0.000165637	0.000631418	0.000182881
1400 ºC	5	21.8612	1333.31	44.5089	0.000749461	0.440387	8.03318	0.16496	45.8603	0.309011	0.678087	0	99.9956	12.7206	2.10445e-12	8.95837e-10	9.61551e-09	7.81167e-07	2.64636e-06	4.62429e-06	2.51486e-05	8.8992e-06	0.000126728	3.77715e-05	0.000154921	0.000600309	0.000174971
1400 ºC	4.9	21.9301	1332.9	44.498	0.000725486	0.428926	8.03458	0.165099	45.8883	0.309281	0.670667	0	99.9956	12.4706	1.82209e-12	7.80704e-10	8.48384e-09	6.95956e-07	2.38764e-06	4.21309e-06	2.30346e-05	8.1953e-06	0.000117393	3.5164e-05	0.00014486	0.000570599	0.000167367
1400 ºC	4.8	21.9989	1332.48	44.487	0.000701703	0.417538	8.03598	0.165238	45.9163	0.309552	0.663349	0	99.9957	12.2247	1.57729e-12	6.80218e-10	7.48365e-09	6.19894e-07	2.1537e-06	3.83753e-06	2.1093e-05	7.54514e-06	0.000108719	3.27282e-05	0.000135418	0.000542236	0.000160059
1400 ºC	4.7	22.0678	1332.06	44.4757	0.000678124	0.406229	8.03738	0.165377	45.9444	0.309824	0.656134	0	99.9957	11.9829	1.36513e-12	5.9255e-10	6.60005e-09	5.52026e-07	1.94225e-06	3.49468e-06	1.93104e-05	6.94488e-06	0.000100662	3.04539e-05	0.000126562	0.000515171	0.00015304
1400 ºC	4.6	22.1367	1331.64	44.4643	0.000654759	0.395004	8.0388	0.165516	45.9724	0.310095	0.649022	0	99.9958	11.7451	1.18134e-12	5.16097e-10	5.81975e-09	4.91496e-07	1.75121e-06	3.18181e-06	1.76747e-05	6.39095e-06	9.31812e-05	2.83312e-05	0.000118257	0.000489355	0.0001463
1400 ºC	4.5	22.2056	1331.23	44.4527	0.000631619	0.383868	8.04023	0.165655	46.0004	0.310367	0.642016	0	99.9959	11.5114	1.02217e-12	4.49448e-10	5.13095e-09	4.37532e-07	1.57867e-06	2.89642e-06	1.61743e-05	5.87998e-06	8.62391e-05	2.63509e-05	0.000110474	0.00046474	0.000139831
1400 ºC	4.4	22.2745	1330.81	44.4409	0.000608717	0.372827	8.04166	0.165795	46.0284	0.31064	0.635114	0	99.9959	11.2818	8.84378e-13	3.91366e-10	4.52313e-09	3.89439e-07	1.42292e-06	2.6362e-06	1.47986e-05	5.40883e-06	7.97992e-05	2.45042e-05	0.000103182	0.000441279	0.000133624
1400 ºC	4.3	22.3433	1330.39	44.4289	0.000586065	0.361886	8.0431	0.165934	46.0564	0.310912	0.628319	0	99.996	11.0563	7.65119e-13	3.40764e-10	3.98694e-09	3.46593e-07	1.28236e-06	2.39902e-06	1.35377e-05	4.97458e-06	7.38275e-05	2.27828e-05	9.63539e-05	0.000418927	0.00012767
1400 ºC	4.2	22.412	1329.97	44.4167	0.000563674	0.351051	8.04453	0.166073	46.0843	0.311185	0.621632	0	99.996	10.8348	6.61928e-13	2.96693e-10	3.51409e-09	3.08434e-07	1.15556e-06	2.18291e-06	1.23825e-05	4.57449e-06	6.8292e-05	2.11789e-05	8.99618e-05	0.00039764	0.000121962
1400 ºC	4.1	22.4806	1329.55	44.4043	0.000541557	0.340327	8.04598	0.166213	46.1123	0.311457	0.615051	0	99.9962	10.6174	5.72662e-13	2.58319e-10	3.0972e-09	2.74459e-07	1.0412e-06	1.98607e-06	1.13245e-05	4.206e-06	6.31628e-05	1.96848e-05	8.39803e-05	0.000377375	0.000116492
1400 ºC	4	22.5492	1329.13	44.3917	0.000519728	0.32972	8.04743	0.166352	46.1401	0.31173	0.608579	0	99.9961	10.4039	4.95456e-13	2.24912e-10	2.72975e-09	2.44218e-07	9.38103e-07	1.80683e-06	1.03558e-05	3.86674e-06	5.84116e-05	1.82937e-05	7.83852e-05	0.000358089	0.000111251
1400 ºC	3.9	22.6176	1328.71	44.379	0.000498199	0.319235	8.04888	0.166491	46.1679	0.312002	0.602215	0	99.9962	10.1945	4.2869e-13	1.95834e-10	2.40593e-09	2.17306e-07	8.45175e-07	1.64367e-06	9.4691e-06	3.55447e-06	5.4012e-05	1.69988e-05	7.31532e-05	0.000339741	0.000106231
1400 ºC	3.8	22.6859	1328.29	44.3661	0.000476984	0.308877	8.05033	0.16663	46.1957	0.312274	0.595959	0	99.9963	9.98897	3.7096e-13	1.70529e-10	2.12061e-09	1.93362e-07	7.61436e-07	1.49518e-06	8.65775e-06	3.26714e-06	4.99392e-05	1.57939e-05	6.82623e-05	0.000322291	0.000101425
1400 ºC	3.7	22.7541	1327.87	44.353	0.000456096	0.298652	8.05179	0.166768	46.2234	0.312546	0.589811	0	99.9964	9.78741	3.21046e-13	1.48509e-10	1.86926e-09	1.72062e-07	6.85992e-07	1.36007e-06	7.91552e-06	3.00284e-06	4.617e-05	1.4673e-05	6.36916e-05	0.0003057	9.6824e-05
1400 ºC	3.6	22.8221	1327.45	44.3398	0.000435549	0.288564	8.05323	0.166907	46.251	0.312818	0.583771	0	99.9965	9.58975	2.77893e-13	1.29349e-10	1.64785e-09	1.53118e-07	6.18033e-07	1.23716e-06	7.23666e-06	2.75976e-06	4.26825e-05	1.36305e-05	5.94214e-05	0.000289931	9.24217e-05
1400 ºC	3.5	22.8899	1327.03	44.3263	0.000415356	0.278618	8.05468	0.167045	46.2785	0.313089	0.577839	0	99.9965	9.39595	2.40584e-13	1.12678e-10	1.45283e-09	1.36269e-07	5.56826e-07	1.12537e-06	6.61589e-06	2.53625e-06	3.94565e-05	1.26613e-05	5.54329e-05	0.000274947	8.82103e-05
1400 ºC	3.4	22.9575	1326.61	44.3127	0.000395532	0.26882	8.05614	0.167182	46.306	0.31336	0.572014	0	99.9966	9.20595	2.08327e-13	9.81723e-11	1.28105e-09	1.21286e-07	5.01706e-07	1.0237e-06	6.04832e-06	2.33078e-06	3.64729e-05	1.17602e-05	5.17083e-05	0.000260711	8.41823e-05
1400 ºC	3.3	23.025	1326.19	44.299	0.000376089	0.259172	8.05759	0.16732	46.3333	0.31363	0.566295	0	99.9967	9.01973	1.80435e-13	8.55505e-11	1.12976e-09	1.07962e-07	4.52072e-07	9.31254e-07	5.52948e-06	2.14193e-06	3.3714e-05	1.09228e-05	4.82309e-05	0.00024719	8.03306e-05
1400 ºC	3.2	23.0922	1325.77	44.285	0.000357041	0.249681	8.05903	0.167457	46.3606	0.3139	0.560681	0	99.9967	8.83721	1.56315e-13	7.45669e-11	9.96493e-10	9.61131e-08	4.07379e-07	8.47194e-07	5.05522e-06	1.96835e-06	3.11631e-05	1.01446e-05	4.49847e-05	0.00023435	7.66483e-05
1400 ºC	3.1	23.1593	1325.35	44.2709	0.000338401	0.240349	8.06048	0.167593	46.3878	0.31417	0.555172	0	99.9968	8.65835	1.35454e-13	6.50077e-11	8.79101e-10	8.55763e-08	3.67135e-07	7.70765e-07	4.62174e-06	1.80885e-06	2.88048e-05	9.42146e-06	4.19549e-05	0.000222159	7.31283e-05
1400 ºC	3	23.2261	1324.93	44.2567	0.000320183	0.23118	8.06191	0.167729	46.4148	0.314439	0.549766	0	99.9968	8.48308	1.17407e-13	5.66869e-11	7.75679e-10	7.62053e-08	3.30898e-07	7.01274e-07	4.22555e-06	1.66227e-06	2.66248e-05	8.74962e-06	3.91272e-05	0.000210585	6.97641e-05
1400 ºC	2.9	23.2927	1324.51	44.2423	0.000302399	0.222178	8.06334	0.167865	46.4418	0.314707	0.544462	0	99.997	8.31134	1.01792e-13	4.94426e-11	6.84552e-10	6.78703e-08	2.98266e-07	6.38089e-07	3.86344e-06	1.52758e-06	2.46096e-05	8.12545e-06	3.64884e-05	0.000199598	6.6549e-05
1400 ºC	2.8	23.3591	1324.09	44.2277	0.000285063	0.213346	8.06477	0.168	46.4687	0.314975	0.539258	0	99.997	8.14305	8.82776e-14	4.31341e-11	6.04243e-10	6.04557e-08	2.68877e-07	5.80633e-07	3.53246e-06	1.40382e-06	2.27467e-05	7.54559e-06	3.4026e-05	0.00018917	6.34765e-05
1400 ºC	2.7	23.4252	1323.67	44.2129	0.000268186	0.204686	8.06619	0.168135	46.4955	0.315242	0.534152	0	99.9971	7.97814	7.65773e-14	3.7639e-11	5.33452e-10	5.38585e-08	2.42407e-07	5.28383e-07	3.22993e-06	1.29008e-06	2.10246e-05	7.00687e-06	3.17281e-05	0.000179271	6.05406e-05
1400 ºC	2.6	23.4911	1323.25	44.198	0.00025178	0.196202	8.0676	0.168269	46.5221	0.315509	0.529142	0	99.9971	7.81653	6.64445e-14	3.28511e-11	4.71035e-10	4.79876e-08	2.1856e-07	4.8086e-07	2.95336e-06	1.18556e-06	1.94326e-05	6.50635e-06	2.95837e-05	0.000169875	5.77349e-05
1400 ºC	2.5	23.5568	1322.83	44.183	0.000235857	0.187896	8.069	0.168403	46.5487	0.315775	0.524226	0	99.9972	7.65812	5.76659e-14	2.8678e-11	4.15987e-10	4.27615e-08	1.97073e-07	4.37629e-07	2.7005e-06	1.08948e-06	1.79606e-05	6.04128e-06	2.75824e-05	0.000160956	5.50537e-05
1400 ºC	2.4	23.6224	1322.41	44.1677	0.000220427	0.179769	8.0704	0.168536	46.5752	0.316041	0.519402	0	99.9973	7.50283	5.00576e-14	2.50394e-11	3.67421e-10	3.81083e-08	1.77707e-07	3.98293e-07	2.46926e-06	1.00116e-06	1.65994e-05	5.60909e-06	2.57144e-05	0.000152488	5.24912e-05
1400 ºC	2.3	23.6877	1321.99	44.1523	0.000205502	0.171824	8.07179	0.168669	46.6016	0.316306	0.514667	0	99.9974	7.35056	4.34608e-14	2.18657e-11	3.2456e-10	3.39638e-08	1.60249e-07	3.62494e-07	2.25776e-06	9.19952e-07	1.53404e-05	5.20739e-06	2.39705e-05	0.000144448	5.00417e-05
1400 ºC	2.2	23.7528	1321.57	44.1367	0.00019109	0.164061	8.07317	0.168802	46.6279	0.316571	0.510019	0	99.9974	7.20122	3.77386e-14	1.90963e-11	2.8672e-10	3.02711e-08	1.44506e-07	3.29904e-07	2.06425e-06	8.45266e-07	1.41756e-05	4.83395e-06	2.23423e-05	0.000136814	4.76999e-05
1400 ºC	2.1	23.8178	1321.15	44.1209	0.000177201	0.156482	8.07454	0.168934	46.6541	0.316836	0.505453	0	99.9974	7.05468	3.27727e-14	1.66787e-11	2.53298e-10	2.69799e-08	1.30304e-07	3.00226e-07	1.88716e-06	7.76559e-07	1.30978e-05	4.4867e-06	2.08216e-05	0.000129561	4.54604e-05
1400 ºC	2	23.8827	1320.73	44.1049	0.000163842	0.149088	8.07591	0.169065	46.6803	0.317101	0.500968	0	99.9975	6.91084	2.84611e-14	1.45672e-11	2.23767e-10	2.40452e-08	1.17488e-07	2.7319e-07	1.72505e-06	7.13334e-07	1.21002e-05	4.1637e-06	1.94009e-05	0.000122671	4.33182e-05
1400 ºC	1.9	23.9474	1320.31	44.0888	0.000151022	0.141878	8.07725	0.169197	46.7064	0.317365	0.496559	0	99.9976	6.76959	2.47158e-14	1.27222e-11	1.97662e-10	2.14273e-08	1.05918e-07	2.48552e-07	1.57658e-06	6.55132e-07	1.11764e-05	3.86316e-06	1.80733e-05	0.000116121	4.12683e-05
1400 ºC	1.8	24.0121	1319.89	44.0724	0.000138747	0.134854	8.0786	0.169328	46.7325	0.31763	0.492223	0	99.9977	6.63079	2.14608e-14	1.11093e-11	1.74574e-10	1.90911e-08	9.54688e-08	2.26089e-07	1.44056e-06	6.01533e-07	1.03206e-05	3.5834e-06	1.68321e-05	0.000109894	3.93059e-05
1400 ºC	1.7	24.0768	1319.46	44.0558	0.000127022	0.128015	8.07993	0.169459	46.7586	0.317895	0.487956	0	99.9978	6.49431	1.86304e-14	9.69864e-12	1.54146e-10	1.70051e-08	8.6027e-08	2.056e-07	1.31589e-06	5.52151e-07	9.52753e-06	3.32288e-06	1.56713e-05	0.00010397	3.74264e-05
1400 ºC	1.6	24.1415	1319.04	44.039	0.000115851	0.12136	8.08126	0.16959	46.7846	0.31816	0.483754	0	99.9978	6.36001	1.6168e-14	8.46422e-12	1.36061e-10	1.51418e-08	7.74915e-08	1.86902e-07	1.20157e-06	5.06634e-07	8.79219e-06	3.08016e-06	1.4585e-05	9.8331e-05	3.56252e-05
1400 ºC	1.5	24.2062	1318.61	44.0219	0.000105239	0.11489	8.08257	0.169721	46.8107	0.318426	0.479611	0	99.9979	6.22775	1.40247e-14	7.3835e-12	1.20044e-10	1.34765e-08	6.97713e-08	1.6983e-07	1.09668e-06	4.64657e-07	8.11001e-06	2.85389e-06	1.35681e-05	9.29609e-05	3.38981e-05
1400 ºC	1.4	24.2711	1318.18	44.0045	9.51879e-05	0.108602	8.08387	0.169852	46.8368	0.318693	0.475523	0	99.9979	6.09736	1.21583e-14	6.43687e-12	1.0585e-10	1.19874e-08	6.27848e-08	1.54234e-07	1.00039e-06	4.25923e-07	7.47678e-06	2.64285e-06	1.26153e-05	8.78432e-05	3.22408e-05
1400 ºC	1.3	24.3362	1317.75	43.9868	8.56977e-05	0.102497	8.08516	0.169983	46.863	0.318962	0.471484	0	99.998	5.96869	1.05321e-14	5.60731e-12	9.32652e-11	1.06551e-08	5.64587e-08	1.39977e-07	9.11949e-07	3.9016e-07	6.88863e-06	2.44587e-06	1.17222e-05	8.29624e-05	3.06491e-05
1400 ºC	1.2	24.4016	1317.32	43.9688	7.67684e-05	0.0965726	8.08645	0.170115	46.8893	0.319232	0.46749	0	99.998	5.84154	9.11468e-15	4.88e-12	8.21021e-11	9.46253e-09	5.07273e-08	1.26937e-07	8.3066e-07	3.57119e-07	6.34195e-06	2.26189e-06	1.08844e-05	7.83035e-05	2.91192e-05
1400 ºC	1.1	24.4673	1316.88	43.9505	6.83982e-05	0.0908274	8.08774	0.170247	46.9158	0.319504	0.463532	0	99.9982	5.71574	7.87867e-15	4.24206e-12	7.21948e-11	8.39442e-09	4.55316e-08	1.15001e-07	7.55895e-07	3.2657e-07	5.83346e-06	2.08993e-06	1.00979e-05	7.38524e-05	2.76472e-05
1400 ºC	1	24.5336	1316.44	43.9317	6.05837e-05	0.0852596	8.08901	0.170379	46.9424	0.319779	0.459604	0	99.9982	5.59106	6.80046e-15	3.68229e-12	6.33981e-11	7.4373e-09	4.08186e-08	1.04069e-07	6.87084e-07	2.98306e-07	5.36011e-06	1.92906e-06	9.35879e-06	6.95953e-05	2.62293e-05
1400 ºC	0.9	24.6004	1316	43.9125	5.332e-05	0.0798675	8.0903	0.170513	46.9693	0.320057	0.455699	0	99.9983	5.46728	5.85962e-15	3.19095e-12	5.55838e-11	6.57916e-09	3.65407e-08	9.40487e-08	6.23703e-07	2.72134e-07	4.9191e-06	1.77843e-06	8.66366e-06	6.55191e-05	2.48618e-05
1400 ºC	0.8	24.668	1315.55	43.8928	4.66006e-05	0.074649	8.09157	0.170648	46.9965	0.320339	0.451807	0	99.9984	5.34416	5.03845e-15	2.75954e-12	4.86395e-11	5.80941e-09	3.26554e-08	8.48575e-08	5.6528e-07	2.4788e-07	4.50783e-06	1.63726e-06	8.00921e-06	6.16113e-05	2.35411e-05
1400 ºC	0.7	24.7365	1315.1	43.8725	4.04171e-05	0.0696018	8.09284	0.170785	47.0241	0.320625	0.447919	0	99.9984	5.22141	4.32164e-15	2.38068e-12	4.24661e-11	5.1186e-09	2.91244e-08	7.64204e-08	5.11383e-07	2.25384e-07	4.12393e-06	1.50481e-06	7.39238e-06	5.78595e-05	2.22636e-05
1400 ºC	0.6	24.8062	1314.64	43.8516	3.47595e-05	0.0647237	8.09411	0.170923	47.0522	0.320917	0.444023	0	99.9985	5.09874	3.69591e-15	2.04794e-12	3.69765e-11	4.49839e-09	2.59135e-08	6.86694e-08	4.61619e-07	2.04498e-07	3.76521e-06	1.38041e-06	6.81031e-06	5.42521e-05	2.10258e-05
1400 ºC	0.5	24.8771	1314.17	43.83	2.96159e-05	0.0600123	8.0954	0.171064	47.0808	0.321216	0.440108	0	99.9986	4.97579	3.14976e-15	1.75571e-12	3.2094e-11	3.94136e-09	2.29919e-08	6.15432e-08	4.15632e-07	1.85089e-07	3.42964e-06	1.26343e-06	6.26037e-06	5.07777e-05	1.98244e-05
1400 ºC	0.4	24.9497	1313.69	43.8075	2.49724e-05	0.0554652	8.0967	0.171207	47.1101	0.321522	0.436159	0	99.9987	4.85219	2.67323e-15	1.49913e-12	2.77513e-11	3.44096e-09	2.03321e-08	5.49863e-08	3.73099e-07	1.67035e-07	3.11538e-06	1.15329e-06	5.74005e-06	4.7425e-05	1.86556e-05
1400 ºC	0.3	25.0242	1313.2	43.784	2.08135e-05	0.0510799	8.09801	0.171354	47.1402	0.321838	0.432159	0	99.9987	4.72749	2.25769e-15	1.27394e-12	2.38892e-11	2.99137e-09	1.79096e-08	4.89489e-08	3.33728e-07	1.50225e-07	2.82073e-06	1.04945e-06	5.24706e-06	4.41833e-05	1.75162e-05
1400 ºC	0.2	25.1009	1312.7	43.7594	1.71214e-05	0.0468541	8.09935	0.171505	47.1714	0.322164	0.428087	0	99.9988	4.60117	1.89565e-15	1.07645e-12	2.04558e-11	2.58747e-09	1.57025e-08	4.3386e-08	2.97253e-07	1.34557e-07	2.54413e-06	9.51424e-07	4.77925e-06	4.10421e-05	1.64025e-05
1400 ºC	0.1	25.1805	1312.19	43.7335	1.38766e-05	0.0427855	8.10072	0.17166	47.2037	0.322505	0.423921	0	99.9988	4.47263	1.58066e-15	9.03439e-13	1.74055e-11	2.22473e-09	1.36913e-08	3.82576e-08	2.63439e-07	1.19942e-07	2.28416e-06	8.58751e-07	4.33466e-06	3.79908e-05	1.5311e-05
1450 ºC	40	0	1550.63	44.9929	0.0115063	4.01572	8.13167	0.130623	39.0695	0.242717	3.17734	0.209657	99.9816	652.657	0.0963011	0.357606	0.0815803	0.479404	0.211565	0.0875757	0.333167	0.0664003	0.485885	0.111908	0.341065	0.362612	0.0578517
1450 ºC	39.9	0.430866	1550.39	44.9929	0.0115071	4.01554	8.13184	0.130626	39.0696	0.242718	3.17729	0.209677	99.9817	652.816	0.096491	0.358058	0.0816445	0.479671	0.211636	0.0875974	0.333229	0.066409	0.485929	0.111915	0.34108	0.362616	0.0578518
1450 ºC	39.8	0.430866	1550.15	44.9929	0.0115078	4.01536	8.13201	0.130629	39.0697	0.24272	3.17725	0.209691	99.9818	652.828	0.0965297	0.358149	0.081656	0.479716	0.211644	0.0875997	0.333232	0.0664092	0.485929	0.111914	0.341078	0.362615	0.0578515
1450 ºC	39.7	0.430866	1549.91	44.9928	0.0115083	4.01518	8.13216	0.130631	39.0698	0.242721	3.1772	0.2097	99.9817	652.835	0.0965622	0.358225	0.0816652	0.479753	0.21165	0.0876012	0.333234	0.066409	0.485926	0.111914	0.341076	0.362613	0.0578513
1450 ºC	39.6	0.430866	1549.67	44.9928	0.0115088	4.015	8.13231	0.130634	39.0699	0.242723	3.17715	0.209703	99.9817	652.836	0.0965885	0.358286	0.0816724	0.479781	0.211654	0.0876019	0.333233	0.0664085	0.485922	0.111913	0.341073	0.36261	0.057851
1450 ºC	39.5	0.430866	1549.43	44.9928	0.0115091	4.01482	8.13245	0.130636	39.07	0.242725	3.1771	0.209701	99.9817	652.83	0.0966086	0.358332	0.0816773	0.479799	0.211655	0.0876018	0.333229	0.0664076	0.485916	0.111911	0.341069	0.362608	0.0578506
1450 ºC	39.4	0.430866	1549.19	44.9927	0.0115092	4.01464	8.13258	0.130639	39.0701	0.242727	3.17705	0.209692	99.9816	652.819	0.0966224	0.358363	0.0816801	0.479808	0.211654	0.0876008	0.333224	0.0664064	0.485908	0.11191	0.341065	0.362605	0.0578503
1450 ºC	39.3	0.430866	1548.94	44.9927	0.0115092	4.01445	8.1327	0.130642	39.0703	0.242729	3.177	0.209678	99.9817	652.802	0.0966298	0.358379	0.0816806	0.479808	0.21165	0.0875991	0.333215	0.0664049	0.485898	0.111908	0.34106	0.362602	0.0578499
1450 ºC	39.2	0.430866	1548.7	44.9927	0.0115091	4.01427	8.13281	0.130644	39.0704	0.242731	3.17694	0.209659	99.9817	652.778	0.0966309	0.358379	0.081679	0.479799	0.211643	0.0875966	0.333205	0.0664029	0.485886	0.111905	0.341054	0.362598	0.0578496
1450 ºC	39.1	0.430866	1548.46	44.9927	0.0115088	4.01409	8.13292	0.130647	39.0706	0.242734	3.17689	0.209633	99.9817	652.748	0.0966255	0.358365	0.0816751	0.479781	0.211634	0.0875932	0.333192	0.0664006	0.485872	0.111903	0.341047	0.362595	0.0578492
1450 ºC	39	0.430866	1548.21	44.9927	0.0115085	4.0139	8.13301	0.13065	39.0708	0.242736	3.17683	0.209601	99.9817	652.712	0.0966137	0.358335	0.0816689	0.479753	0.211622	0.087589	0.333176	0.066398	0.485856	0.1119	0.34104	0.362591	0.0578488
1450 ºC	38.9	0.431298	1547.97	44.9927	0.0115079	4.01371	8.1331	0.130653	39.071	0.242739	3.17677	0.209564	99.9817	652.67	0.0965956	0.35829	0.0816606	0.479716	0.211607	0.087584	0.333158	0.0663949	0.485839	0.111896	0.341032	0.362587	0.0578484
1450 ºC	38.8	0.431854	1547.72	44.9927	0.0115072	4.01353	8.13317	0.130655	39.0712	0.242742	3.17671	0.20952	99.9817	652.622	0.096571	0.358229	0.0816499	0.479669	0.21159	0.0875781	0.333137	0.0663915	0.485819	0.111893	0.341023	0.362583	0.0578479
1450 ºC	38.7	0.432505	1547.48	44.9927	0.0115064	4.01334	8.13324	0.130658	39.0714	0.242745	3.17664	0.20947	99.9817	652.567	0.0965398	0.358152	0.081637	0.479613	0.21157	0.0875714	0.333114	0.0663878	0.485797	0.111889	0.341013	0.362578	0.0578475
1450 ºC	38.6	0.433253	1547.23	44.9927	0.0115055	4.01315	8.13329	0.130661	39.0717	0.242749	3.17658	0.209415	99.9818	652.506	0.096502	0.35806	0.0816218	0.479547	0.211547	0.0875639	0.333088	0.0663836	0.485773	0.111885	0.341003	0.362573	0.057847
1450 ºC	38.5	0.434098	1546.98	44.9927	0.0115044	4.01296	8.13335	0.130664	39.0719	0.242752	3.17651	0.209353	99.9817	652.439	0.0964576	0.357952	0.0816043	0.479471	0.211521	0.0875554	0.33306	0.0663791	0.485747	0.11188	0.340992	0.362568	0.0578465
1450 ºC	38.4	0.435042	1546.74	44.9927	0.0115032	4.01277	8.13339	0.130667	39.0722	0.242756	3.17644	0.209285	99.9817	652.365	0.0964066	0.357828	0.0815845	0.479386	0.211493	0.0875462	0.333029	0.0663742	0.485719	0.111875	0.34098	0.362562	0.057846
1450 ºC	38.3	0.436084	1546.49	44.9927	0.0115018	4.01258	8.13342	0.130669	39.0725	0.242759	3.17637	0.209211	99.9817	652.285	0.0963488	0.357689	0.0815623	0.479291	0.211462	0.087536	0.332996	0.0663689	0.485689	0.11187	0.340967	0.362556	0.0578454
1450 ºC	38.2	0.437226	1546.24	44.9928	0.0115002	4.01238	8.13344	0.130672	39.0728	0.242763	3.1763	0.20913	99.9818	652.198	0.0962843	0.357532	0.0815378	0.479185	0.211428	0.087525	0.33296	0.0663632	0.485657	0.111864	0.340954	0.36255	0.0578449
1450 ºC	38.1	0.438468	1545.99	44.9928	0.0114986	4.01219	8.13345	0.130675	39.0731	0.242768	3.17623	0.209043	99.9818	652.104	0.0962131	0.35736	0.0815108	0.47907	0.211392	0.0875131	0.332921	0.0663572	0.485623	0.111858	0.34094	0.362544	0.0578443
1450 ºC	38	0.439811	1545.74	44.9928	0.0114968	4.01199	8.13345	0.130678	39.0734	0.242772	3.17615	0.20895	99.9817	652.004	0.096135	0.357172	0.0814815	0.478945	0.211352	0.0875003	0.332879	0.0663507	0.485587	0.111852	0.340925	0.362537	0.0578437
1450 ºC	37.9	0.441257	1545.49	44.9929	0.0114948	4.01179	8.13345	0.130681	39.0737	0.242776	3.17607	0.20885	99.9817	651.897	0.0960501	0.356967	0.0814498	0.47881	0.21131	0.0874866	0.332835	0.0663438	0.485548	0.111845	0.340909	0.36253	0.0578431
1450 ºC	37.8	0.442805	1545.24	44.9929	0.0114927	4.01159	8.13342	0.130684	39.0741	0.242781	3.17599	0.208744	99.9817	651.783	0.0959583	0.356745	0.0814157	0.478665	0.211265	0.0874719	0.332788	0.0663365	0.485507	0.111838	0.340892	0.362523	0.0578424
1450 ºC	37.7	0.444457	1544.99	44.9929	0.0114904	4.01139	8.1334	0.130687	39.0745	0.242786	3.17591	0.208632	99.9817	651.662	0.0958596	0.356507	0.0813791	0.478509	0.211216	0.0874564	0.332739	0.0663288	0.485464	0.111831	0.340875	0.362516	0.0578418
1450 ºC	37.6	0.446213	1544.73	44.993	0.011488	4.01119	8.13336	0.13069	39.0749	0.242791	3.17582	0.208513	99.9818	651.534	0.095754	0.356252	0.0813401	0.478343	0.211165	0.08744	0.332686	0.0663207	0.485419	0.111823	0.340856	0.362508	0.0578411
1450 ºC	37.5	0.448075	1544.48	44.993	0.0114854	4.01098	8.13333	0.130693	39.0753	0.242796	3.17573	0.208387	99.9817	651.4	0.0956414	0.355981	0.0812986	0.478167	0.211111	0.0874226	0.332631	0.0663122	0.485372	0.111815	0.340837	0.3625	0.0578404
1450 ºC	37.4	0.450043	1544.23	44.9931	0.0114827	4.01078	8.13327	0.130697	39.0757	0.242802	3.17564	0.208255	99.9817	651.258	0.0955219	0.355692	0.0812547	0.47798	0.211054	0.0874043	0.332573	0.0663033	0.485322	0.111806	0.340817	0.362491	0.0578397
1450 ºC	37.3	0.452118	1543.97	44.9932	0.0114798	4.01057	8.1332	0.1307	39.0761	0.242807	3.17555	0.208116	99.9817	651.109	0.0953953	0.355387	0.0812082	0.477783	0.210994	0.087385	0.332512	0.0662939	0.48527	0.111797	0.340796	0.362482	0.0578389
1450 ºC	37.2	0.454302	1543.72	44.9932	0.0114768	4.01036	8.13313	0.130703	39.0766	0.242813	3.17546	0.207971	99.9817	650.954	0.0952616	0.355064	0.0811592	0.477575	0.210931	0.0873648	0.332448	0.0662842	0.485216	0.111788	0.340775	0.362473	0.0578382
1450 ºC	37.1	0.456594	1543.46	44.9933	0.0114736	4.01014	8.13305	0.130706	39.0771	0.242819	3.17536	0.207818	99.9818	650.791	0.0951208	0.354725	0.0811077	0.477357	0.210865	0.0873436	0.332381	0.0662739	0.48516	0.111778	0.340752	0.362464	0.0578374
1450 ºC	37	0.458996	1543.21	44.9934	0.0114702	4.00993	8.13296	0.13071	39.0776	0.242826	3.17526	0.207659	99.9818	650.62	0.094973	0.354368	0.0810536	0.477127	0.210796	0.0873215	0.332312	0.0662633	0.485101	0.111768	0.340728	0.362454	0.0578365
1450 ºC	36.9	0.461509	1542.95	44.9934	0.0114667	4.00971	8.13285	0.130713	39.0781	0.242832	3.17516	0.207493	99.9817	650.443	0.094818	0.353994	0.080997	0.476887	0.210724	0.0872984	0.332239	0.0662522	0.485039	0.111758	0.340704	0.362444	0.0578357
1450 ºC	36.8	0.464134	1542.69	44.9935	0.0114631	4.00949	8.13274	0.130716	39.0786	0.242839	3.17505	0.207321	99.9817	650.258	0.0946558	0.353602	0.0809378	0.476636	0.210648	0.0872743	0.332164	0.0662407	0.484976	0.111747	0.340679	0.362433	0.0578348
1450 ºC	36.7	0.466872	1542.43	44.9936	0.0114593	4.00926	8.13262	0.13072	39.0791	0.242845	3.17494	0.207141	99.9817	650.065	0.0944865	0.353193	0.080876	0.476374	0.21057	0.0872492	0.332085	0.0662287	0.484909	0.111736	0.340652	0.362423	0.0578339
1450 ºC	36.6	0.469723	1542.17	44.9937	0.0114553	4.00904	8.13249	0.130723	39.0797	0.242853	3.17483	0.206954	99.9817	649.865	0.09431	0.352766	0.0808116	0.476101	0.210488	0.0872231	0.332003	0.0662163	0.484841	0.111724	0.340625	0.362411	0.057833
1450 ºC	36.5	0.472689	1541.91	44.9938	0.0114511	4.00881	8.13235	0.130727	39.0803	0.24286	3.17472	0.20676	99.9818	649.658	0.0941262	0.352322	0.0807445	0.475817	0.210403	0.087196	0.331919	0.0662034	0.48477	0.111712	0.340597	0.3624	0.0578321
1450 ºC	36.4	0.475771	1541.65	44.9939	0.0114468	4.00858	8.1322	0.13073	39.0809	0.242867	3.17461	0.20656	99.9818	649.443	0.0939352	0.351859	0.0806748	0.475522	0.210315	0.0871678	0.331831	0.06619	0.484696	0.111699	0.340568	0.362388	0.0578311
1450 ºC	36.3	0.47897	1541.39	44.994	0.0114423	4.00834	8.13204	0.130734	39.0815	0.242875	3.17449	0.206352	99.9818	649.22	0.0937369	0.351379	0.0806025	0.475215	0.210223	0.0871387	0.33174	0.0661762	0.48462	0.111687	0.340538	0.362376	0.0578301
1450 ºC	36.2	0.482286	1541.13	44.9941	0.0114377	4.0081	8.13187	0.130737	39.0821	0.242883	3.17437	0.206137	99.9817	648.989	0.0935313	0.350882	0.0805274	0.474897	0.210129	0.0871085	0.331646	0.066162	0.484541	0.111673	0.340507	0.362363	0.0578291
1450 ºC	36.1	0.485722	1540.87	44.9942	0.0114329	4.00786	8.13169	0.130741	39.0827	0.242891	3.17424	0.205915	99.9817	648.751	0.0933185	0.350366	0.0804497	0.474568	0.210031	0.0870773	0.331549	0.0661472	0.48446	0.111659	0.340475	0.36235	0.057828
1450 ºC	36	0.489278	1540.61	44.9944	0.0114279	4.00761	8.1315	0.130745	39.0834	0.2429	3.17411	0.205685	99.9818	648.505	0.0930983	0.349831	0.0803693	0.474227	0.209929	0.087045	0.331448	0.066132	0.484376	0.111645	0.340442	0.362337	0.057827
1450 ºC	35.9	0.492955	1540.34	44.9945	0.0114227	4.00737	8.1313	0.130749	39.0841	0.242908	3.17398	0.205448	99.9818	648.25	0.0928708	0.349279	0.0802861	0.473875	0.209825	0.0870116	0.331345	0.0661162	0.48429	0.111631	0.340408	0.362323	0.0578259
1450 ºC	35.8	0.496754	1540.08	44.9946	0.0114174	4.00711	8.13109	0.130753	39.0848	0.242917	3.17385	0.205204	99.9817	647.988	0.0926359	0.348709	0.0802002	0.47351	0.209717	0.0869772	0.331238	0.0661	0.484201	0.111616	0.340373	0.362309	0.0578247
1450 ºC	35.7	0.500676	1539.81	44.9947	0.0114119	4.00686	8.13087	0.130756	39.0855	0.242926	3.17371	0.204953	99.9817	647.718	0.0923937	0.34812	0.0801115	0.473134	0.209605	0.0869417	0.331128	0.0660833	0.484109	0.1116	0.340337	0.362294	0.0578236
1450 ºC	35.6	0.504723	1539.55	44.9949	0.0114063	4.0066	8.13064	0.13076	39.0863	0.242935	3.17357	0.204694	99.9818	647.439	0.0921442	0.347513	0.08002	0.472746	0.20949	0.0869051	0.331014	0.0660661	0.484014	0.111584	0.3403	0.362279	0.0578224
1450 ºC	35.5	0.508896	1539.28	44.995	0.0114004	4.00633	8.1304	0.130764	39.0871	0.242945	3.17343	0.204428	99.9818	647.152	0.0918872	0.346887	0.0799257	0.472347	0.209372	0.0868674	0.330897	0.0660484	0.483917	0.111568	0.340262	0.362264	0.0578211
1450 ºC	35.4	0.513196	1539.01	44.9952	0.0113944	4.00606	8.13015	0.130769	39.0878	0.242955	3.17328	0.204154	99.9818	646.857	0.0916229	0.346243	0.0798287	0.471935	0.20925	0.0868286	0.330777	0.0660302	0.483817	0.111551	0.340222	0.362248	0.0578199
1450 ºC	35.3	0.517624	1538.75	44.9953	0.0113882	4.00579	8.1299	0.130773	39.0887	0.242965	3.17313	0.203873	99.9818	646.553	0.0913512	0.34558	0.0797288	0.471511	0.209124	0.0867886	0.330653	0.0660115	0.483714	0.111533	0.340182	0.362232	0.0578186
1450 ºC	35.2	0.522181	1538.48	44.9955	0.0113819	4.00551	8.12962	0.130777	39.0895	0.242975	3.17297	0.203584	99.9818	646.241	0.091072	0.344898	0.079626	0.471075	0.208995	0.0867476	0.330526	0.0659923	0.483608	0.111515	0.340141	0.362215	0.0578173
1450 ºC	35.1	0.526869	1538.21	44.9956	0.0113753	4.00523	8.12934	0.130781	39.0903	0.242986	3.17282	0.203288	99.9817	645.921	0.0907855	0.344198	0.0795204	0.470626	0.208863	0.0867054	0.330395	0.0659725	0.4835	0.111497	0.340098	0.362198	0.0578159
1450 ºC	35	0.531689	1537.94	44.9958	0.0113686	4.00494	8.12905	0.130786	39.0912	0.242997	3.17265	0.202983	99.9818	645.591	0.0904916	0.343478	0.0794119	0.470165	0.208726	0.086662	0.330261	0.0659522	0.483388	0.111478	0.340055	0.362181	0.0578145
1450 ºC	34.9	0.536642	1537.67	44.996	0.0113617	4.00465	8.12875	0.13079	39.0921	0.243008	3.17249	0.202672	99.9818	645.253	0.0901903	0.34274	0.0793005	0.469692	0.208587	0.0866175	0.330123	0.0659313	0.483274	0.111459	0.34001	0.362163	0.0578131
1450 ºC	34.8	0.54173	1537.39	44.9962	0.0113546	4.00435	8.12844	0.130795	39.093	0.243019	3.17232	0.202352	99.9818	644.906	0.0898815	0.341983	0.0791861	0.469206	0.208443	0.0865718	0.329982	0.06591	0.483156	0.111439	0.339964	0.362145	0.0578117
1450 ºC	34.7	0.546953	1537.12	44.9963	0.0113473	4.00405	8.12812	0.130799	39.094	0.243031	3.17214	0.202025	99.9818	644.551	0.0895654	0.341207	0.0790689	0.468708	0.208296	0.0865249	0.329837	0.065888	0.483036	0.111419	0.339917	0.362126	0.0578102
1450 ºC	34.6	0.552314	1536.85	44.9965	0.0113399	4.00374	8.12779	0.130804	39.0949	0.243043	3.17197	0.20169	99.9818	644.186	0.0892419	0.340412	0.0789487	0.468197	0.208145	0.0864768	0.329688	0.0658656	0.482913	0.111398	0.339869	0.362106	0.0578086
1450 ºC	34.5	0.557813	1536.57	44.9967	0.0113322	4.00343	8.12745	0.130808	39.0959	0.243055	3.17178	0.201346	99.9818	643.812	0.088911	0.339597	0.0788255	0.467673	0.20799	0.0864275	0.329535	0.0658425	0.482786	0.111377	0.339819	0.362087	0.0578071
1450 ºC	34.4	0.563453	1536.3	44.9969	0.0113244	4.00311	8.12709	0.130813	39.0969	0.243067	3.1716	0.200996	99.9818	643.43	0.0885727	0.338763	0.0786993	0.467136	0.207831	0.086377	0.329379	0.0658189	0.482657	0.111355	0.339769	0.362067	0.0578055
1450 ºC	34.3	0.569233	1536.02	44.9971	0.0113164	4.00279	8.12673	0.130818	39.0979	0.24308	3.17141	0.200637	99.9818	643.038	0.088227	0.33791	0.0785702	0.466586	0.207668	0.0863253	0.329219	0.0657947	0.482524	0.111333	0.339717	0.362046	0.0578039
1450 ºC	34.2	0.575157	1535.75	44.9973	0.0113082	4.00246	8.12635	0.130823	39.099	0.243093	3.17121	0.20027	99.9818	642.636	0.0878739	0.337038	0.078438	0.466023	0.207502	0.0862723	0.329055	0.06577	0.482388	0.11131	0.339664	0.362025	0.0578022
1450 ºC	34.1	0.581225	1535.47	44.9976	0.0112998	4.00212	8.12596	0.130828	39.1001	0.243106	3.17101	0.199895	99.9819	642.226	0.0875135	0.336146	0.0783027	0.465447	0.207332	0.086218	0.328888	0.0657447	0.482249	0.111286	0.33961	0.362003	0.0578005
1450 ºC	34	0.587438	1535.19	44.9978	0.0112912	4.00178	8.12557	0.130833	39.1012	0.24312	3.17081	0.199512	99.9819	641.806	0.0871458	0.335235	0.0781644	0.464857	0.207157	0.0861625	0.328716	0.0657187	0.482107	0.111262	0.339554	0.361981	0.0577987
1450 ºC	33.9	0.593799	1534.91	44.998	0.0112824	4.00143	8.12516	0.130839	39.1023	0.243134	3.1706	0.199121	99.9819	641.376	0.0867707	0.334304	0.0780231	0.464254	0.206979	0.0861057	0.328541	0.0656922	0.481961	0.111238	0.339497	0.361958	0.0577969
1450 ºC	33.8	0.600309	1534.63	44.9982	0.0112734	4.00107	8.12474	0.130844	39.1035	0.243148	3.17038	0.198721	99.9819	640.937	0.0863884	0.333354	0.0778786	0.463638	0.206797	0.0860477	0.328361	0.0656651	0.481812	0.111213	0.339439	0.361935	0.0577951
1450 ºC	33.7	0.606969	1534.35	44.9985	0.0112643	4.00071	8.12431	0.130849	39.1046	0.243162	3.17017	0.198314	99.9819	640.487	0.0859987	0.332384	0.077731	0.463008	0.20661	0.0859883	0.328178	0.0656373	0.48166	0.111187	0.33938	0.361911	0.0577933
1450 ºC	33.6	0.613782	1534.07	44.9987	0.0112549	4.00034	8.12387	0.130855	39.1058	0.243177	3.16994	0.197898	99.9818	640.029	0.0856017	0.331394	0.0775804	0.462364	0.20642	0.0859276	0.32799	0.065609	0.481504	0.111161	0.339319	0.361887	0.0577913
1450 ºC	33.5	0.620748	1533.79	44.999	0.0112453	3.99996	8.12342	0.130861	39.1071	0.243192	3.16971	0.197474	99.982	639.56	0.0851976	0.330385	0.0774265	0.461707	0.206225	0.0858656	0.327798	0.06558	0.481345	0.111134	0.339257	0.361862	0.0577894
1450 ºC	33.4	0.627869	1533.5	44.9992	0.0112355	3.99957	8.12296	0.130866	39.1083	0.243208	3.16948	0.197042	99.9819	639.081	0.0847861	0.329355	0.0772695	0.461035	0.206027	0.0858022	0.327603	0.0655504	0.481182	0.111106	0.339193	0.361837	0.0577874
1450 ºC	33.3	0.635148	1533.22	44.9995	0.0112256	3.99918	8.12248	0.130872	39.1096	0.243224	3.16924	0.196602	99.9819	638.592	0.0843675	0.328306	0.0771093	0.46035	0.205824	0.0857375	0.327402	0.0655201	0.481016	0.111078	0.339128	0.361811	0.0577854
1450 ºC	33.2	0.642585	1532.94	44.9997	0.0112154	3.99878	8.122	0.130878	39.1109	0.24324	3.16899	0.196153	99.9819	638.093	0.0839417	0.327238	0.076946	0.459651	0.205616	0.0856714	0.327198	0.0654892	0.480846	0.11105	0.339062	0.361784	0.0577833
1450 ºC	33.1	0.650183	1532.65	45	0.011205	3.99837	8.12151	0.130884	39.1123	0.243256	3.16874	0.195695	99.982	637.583	0.0835088	0.326149	0.0767794	0.458937	0.205405	0.085604	0.32699	0.0654577	0.480673	0.111021	0.338994	0.361757	0.0577811
1450 ºC	33	0.657943	1532.36	45.0003	0.0111944	3.99795	8.12099	0.13089	39.1136	0.243273	3.16848	0.19523	99.9819	637.063	0.0830688	0.325041	0.0766095	0.458209	0.205189	0.0855351	0.326777	0.0654255	0.480496	0.110991	0.338925	0.36173	0.057779
1450 ºC	32.9	0.665866	1532.07	45.0006	0.0111836	3.99753	8.12048	0.130897	39.115	0.24329	3.16822	0.194755	99.982	636.533	0.0826217	0.323912	0.0764365	0.457467	0.204969	0.0854648	0.326559	0.0653926	0.480315	0.11096	0.338854	0.361701	0.0577767
1450 ºC	32.8	0.673956	1531.79	45.0009	0.0111726	3.99709	8.11995	0.130903	39.1164	0.243307	3.16795	0.194273	99.9819	635.992	0.0821675	0.322764	0.0762601	0.45671	0.204744	0.0853931	0.326337	0.065359	0.480131	0.110929	0.338782	0.361673	0.0577745
1450 ºC	32.7	0.682214	1531.5	45.0012	0.0111614	3.99665	8.11941	0.130909	39.1179	0.243325	3.16768	0.193781	99.982	635.44	0.0817064	0.321595	0.0760805	0.455939	0.204515	0.08532	0.326111	0.0653248	0.479943	0.110897	0.338709	0.361643	0.0577721
1450 ºC	32.6	0.690641	1531.21	45.0015	0.01115	3.99619	8.11885	0.130916	39.1194	0.243343	3.1674	0.193281	99.982	634.877	0.0812382	0.320407	0.0758975	0.455153	0.204281	0.0852454	0.32588	0.0652899	0.479751	0.110865	0.338633	0.361613	0.0577698
1450 ºC	32.5	0.69924	1530.91	45.0018	0.0111383	3.99573	8.11829	0.130923	39.1209	0.243362	3.16711	0.192773	99.982	634.303	0.0807632	0.319198	0.0757113	0.454352	0.204043	0.0851693	0.325645	0.0652542	0.479555	0.110832	0.338557	0.361582	0.0577673
1450 ºC	32.4	0.708012	1530.62	45.0021	0.0111265	3.99526	8.11771	0.13093	39.1224	0.243381	3.16682	0.192256	99.982	633.719	0.0802813	0.317969	0.0755217	0.453536	0.2038	0.0850918	0.325405	0.0652179	0.479355	0.110798	0.338479	0.361551	0.0577649
1450 ºC	32.3	0.71696	1530.33	45.0024	0.0111144	3.99478	8.11713	0.130937	39.124	0.2434	3.16651	0.19173	99.982	633.123	0.0797925	0.316721	0.0753287	0.452706	0.203553	0.0850127	0.32516	0.0651808	0.479151	0.110764	0.338399	0.361519	0.0577623
1450 ºC	32.2	0.726085	1530.04	45.0027	0.0111021	3.99428	8.11652	0.130944	39.1256	0.24342	3.16621	0.191195	99.982	632.516	0.079297	0.315452	0.0751324	0.45186	0.203301	0.0849321	0.324911	0.065143	0.478943	0.110729	0.338317	0.361486	0.0577598
1450 ºC	32.1	0.73539	1529.74	45.0031	0.0110896	3.99378	8.11591	0.130951	39.1272	0.24344	3.16589	0.190652	99.982	631.897	0.0787947	0.314163	0.0749327	0.450998	0.203044	0.08485	0.324656	0.0651045	0.478731	0.110693	0.338234	0.361453	0.0577571
1450 ºC	32	0.744877	1529.44	45.0034	0.0110769	3.99326	8.11529	0.130959	39.1289	0.24346	3.16557	0.190099	99.982	631.267	0.0782857	0.312854	0.0747296	0.450122	0.202783	0.0847664	0.324397	0.0650652	0.478515	0.110656	0.338149	0.361419	0.0577544
1450 ºC	31.9	0.754547	1529.15	45.0038	0.0110639	3.99274	8.11464	0.130966	39.1306	0.243481	3.16524	0.189538	99.9821	630.625	0.0777701	0.311525	0.074523	0.44923	0.202517	0.0846812	0.324133	0.0650252	0.478295	0.110619	0.338063	0.361384	0.0577517
1450 ºC	31.8	0.764404	1528.85	45.0041	0.0110508	3.9922	8.114	0.130974	39.1323	0.243502	3.16491	0.188969	99.982	629.972	0.077248	0.310175	0.074313	0.448322	0.202246	0.0845944	0.323864	0.0649844	0.47807	0.110581	0.337975	0.361349	0.0577489
1450 ºC	31.7	0.774449	1528.55	45.0045	0.0110374	3.99165	8.11334	0.130982	39.1341	0.243524	3.16456	0.18839	99.9821	629.306	0.0767193	0.308806	0.0740996	0.447399	0.20197	0.084506	0.32359	0.0649428	0.477841	0.110542	0.337885	0.361313	0.057746
1450 ºC	31.6	0.784684	1528.25	45.0048	0.0110238	3.99109	8.11266	0.13099	39.1359	0.243546	3.16421	0.187802	99.982	628.629	0.0761842	0.307416	0.0738827	0.446459	0.201689	0.084416	0.323311	0.0649005	0.477608	0.110503	0.337793	0.361276	0.0577431
1450 ºC	31.5	0.795113	1527.95	45.0052	0.0110099	3.99052	8.11198	0.130998	39.1377	0.243568	3.16385	0.187206	99.982	627.94	0.0756427	0.306007	0.0736622	0.445504	0.201403	0.0843243	0.323027	0.0648573	0.47737	0.110463	0.3377	0.361238	0.0577401
1450 ºC	31.4	0.805736	1527.65	45.0056	0.0109958	3.98994	8.11127	0.131006	39.1396	0.243591	3.16348	0.1866	99.9821	627.238	0.0750948	0.304577	0.0734383	0.444533	0.201112	0.0842311	0.322737	0.0648134	0.477128	0.110422	0.337605	0.3612	0.057737
1450 ºC	31.3	0.816558	1527.34	45.006	0.0109815	3.98934	8.11056	0.131015	39.1415	0.243615	3.16311	0.185986	99.9821	626.524	0.0745407	0.303127	0.0732108	0.443546	0.200815	0.0841361	0.322443	0.0647686	0.476881	0.11038	0.337508	0.361161	0.0577339
1450 ºC	31.2	0.827579	1527.04	45.0064	0.010967	3.98873	8.10983	0.131024	39.1435	0.243638	3.16272	0.185362	99.9822	625.797	0.0739805	0.301657	0.0729798	0.442542	0.200514	0.0840394	0.322143	0.064723	0.47663	0.110337	0.337409	0.361121	0.0577307
1450 ºC	31.1	0.838803	1526.73	45.0068	0.0109522	3.9881	8.10909	0.131032	39.1454	0.243663	3.16233	0.184729	99.9821	625.058	0.0734141	0.300167	0.0727452	0.441522	0.200208	0.0839411	0.321837	0.0646766	0.476373	0.110294	0.337308	0.36108	0.0577275
1450 ºC	31	0.850232	1526.43	45.0072	0.0109372	3.98747	8.10835	0.131041	39.1475	0.243687	3.16192	0.184088	99.9822	624.306	0.0728417	0.298657	0.0725071	0.440485	0.199896	0.083841	0.321526	0.0646293	0.476113	0.11025	0.337205	0.361039	0.0577242
1450 ºC	30.9	0.861869	1526.12	45.0076	0.010922	3.98681	8.10758	0.131051	39.1495	0.243712	3.16151	0.183437	99.9821	623.541	0.0722633	0.297126	0.0722653	0.439431	0.199579	0.0837392	0.32121	0.0645812	0.475847	0.110205	0.337101	0.360997	0.0577208
1450 ºC	30.8	0.873716	1525.81	45.008	0.0109065	3.98615	8.1068	0.13106	39.1516	0.243738	3.16109	0.182777	99.9821	622.763	0.071679	0.295576	0.07202	0.438361	0.199257	0.0836356	0.320888	0.0645322	0.475577	0.110159	0.336994	0.360953	0.0577173
1450 ºC	30.7	0.885777	1525.5	45.0085	0.0108907	3.98546	8.10602	0.13107	39.1537	0.243764	3.16066	0.182108	99.9822	621.971	0.0710889	0.294006	0.071771	0.437274	0.198929	0.0835302	0.32056	0.0644823	0.475301	0.110112	0.336885	0.360909	0.0577138
1450 ºC	30.6	0.898053	1525.19	45.0089	0.0108748	3.98477	8.10522	0.131079	39.1559	0.243791	3.16022	0.18143	99.9822	621.167	0.0704932	0.292416	0.0715183	0.43617	0.198596	0.083423	0.320227	0.0644316	0.475021	0.110065	0.336775	0.360864	0.0577102
1450 ºC	30.5	0.910548	1524.88	45.0094	0.0108585	3.98406	8.10439	0.131089	39.1581	0.243818	3.15977	0.180742	99.9822	620.349	0.0698918	0.290806	0.071262	0.435049	0.198257	0.083314	0.319887	0.0643799	0.474735	0.110016	0.336662	0.360819	0.0577065
1450 ºC	30.4	0.923264	1524.56	45.0098	0.0108421	3.98333	8.10356	0.1311	39.1604	0.243845	3.15931	0.180045	99.9822	619.517	0.0692848	0.289176	0.071002	0.43391	0.197913	0.0832032	0.319542	0.0643273	0.474444	0.109967	0.336547	0.360772	0.0577028
1450 ºC	30.3	0.936204	1524.25	45.0103	0.0108254	3.98258	8.10271	0.13111	39.1627	0.243873	3.15884	0.179339	99.9823	618.671	0.0686724	0.287526	0.0707383	0.432754	0.197563	0.0830905	0.319191	0.0642738	0.474149	0.109917	0.33643	0.360724	0.0576989
1450 ºC	30.2	0.949372	1523.93	45.0108	0.0108084	3.98182	8.10185	0.131121	39.165	0.243902	3.15836	0.178624	99.9823	617.812	0.0680547	0.285857	0.0704709	0.43158	0.197207	0.0829759	0.318834	0.0642193	0.473847	0.109866	0.336311	0.360676	0.057695
1450 ºC	30.1	0.962771	1523.61	45.0112	0.0107912	3.98104	8.10098	0.131131	39.1674	0.243931	3.15787	0.1779	99.9822	616.938	0.0674317	0.284167	0.0701998	0.430389	0.196846	0.0828594	0.318471	0.0641639	0.473541	0.109813	0.33619	0.360626	0.057691
1450 ºC	30	0.976402	1523.3	45.0117	0.0107737	3.98025	8.1001	0.131142	39.1698	0.24396	3.15736	0.177166	99.9823	616.05	0.0668036	0.282459	0.0699249	0.42918	0.196479	0.0827409	0.318101	0.0641076	0.473229	0.10976	0.336066	0.360576	0.0576869
1450 ºC	29.9	0.990271	1522.98	45.0122	0.010756	3.97943	8.09919	0.131154	39.1723	0.24399	3.15685	0.176423	99.9823	615.148	0.0661704	0.28073	0.0696462	0.427953	0.196106	0.0826205	0.317726	0.0640502	0.472911	0.109706	0.33594	0.360525	0.0576828
1450 ºC	29.8	1.00438	1522.66	45.0127	0.010738	3.9786	8.09829	0.131165	39.1748	0.244021	3.15632	0.17567	99.9823	614.231	0.0655323	0.278982	0.0693638	0.426707	0.195727	0.0824981	0.317344	0.0639918	0.472588	0.109651	0.335812	0.360472	0.0576785
1450 ºC	29.7	1.01873	1522.33	45.0133	0.0107198	3.97775	8.09735	0.131177	39.1773	0.244052	3.15578	0.174908	99.9823	613.299	0.0648893	0.277215	0.0690776	0.425444	0.195342	0.0823737	0.316955	0.0639325	0.472259	0.109595	0.335681	0.360419	0.0576742
1450 ºC	29.6	1.03333	1522.01	45.0138	0.0107013	3.97688	8.09641	0.131189	39.1799	0.244084	3.15523	0.174137	99.9823	612.353	0.0642416	0.275428	0.0687876	0.424162	0.194951	0.0822473	0.31656	0.0638721	0.471924	0.109538	0.335548	0.360364	0.0576698
1450 ºC	29.5	1.04818	1521.69	45.0143	0.0106825	3.97599	8.09545	0.131201	39.1826	0.244117	3.15467	0.173357	99.9824	611.391	0.0635893	0.273622	0.0684937	0.422862	0.194553	0.0821188	0.316159	0.0638107	0.471583	0.10948	0.335413	0.360309	0.0576652
1450 ºC	29.4	1.06328	1521.36	45.0149	0.0106635	3.97508	8.09448	0.131213	39.1853	0.24415	3.15409	0.172567	99.9824	610.414	0.0629324	0.271797	0.068196	0.421543	0.19415	0.0819882	0.315751	0.0637482	0.471237	0.109421	0.335275	0.360252	0.0576606
1450 ºC	29.3	1.07864	1521.03	45.0154	0.0106442	3.97415	8.09349	0.131226	39.188	0.244183	3.15351	0.171767	99.9824	609.422	0.0622712	0.269952	0.0678945	0.420205	0.19374	0.0818556	0.315336	0.0636846	0.470884	0.109361	0.335135	0.360194	0.0576559
1450 ºC	29.2	1.09425	1520.71	45.016	0.0106247	3.9732	8.09248	0.131239	39.1908	0.244217	3.1529	0.170958	99.9824	608.414	0.0616058	0.268089	0.0675891	0.418848	0.193324	0.0817208	0.314914	0.06362	0.470525	0.1093	0.334992	0.360135	0.0576511
1450 ºC	29.1	1.11014	1520.38	45.0165	0.0106048	3.97223	8.09147	0.131252	39.1937	0.244252	3.15229	0.17014	99.9824	607.39	0.0609362	0.266207	0.0672798	0.417472	0.192902	0.0815839	0.314485	0.0635543	0.47016	0.109238	0.334846	0.360075	0.0576462
1450 ºC	29	1.12629	1520.04	45.0171	0.0105847	3.97124	8.09043	0.131265	39.1966	0.244287	3.15166	0.169312	99.9825	606.35	0.0602625	0.264305	0.0669666	0.416077	0.192473	0.0814447	0.314049	0.0634874	0.469789	0.109174	0.334698	0.360014	0.0576412
1450 ºC	28.9	1.14271	1519.71	45.0177	0.0105644	3.97022	8.08938	0.131279	39.1995	0.244324	3.15101	0.168475	99.9824	605.294	0.059585	0.262386	0.0666495	0.414663	0.192038	0.0813034	0.313606	0.0634195	0.469411	0.10911	0.334547	0.359952	0.0576361
1450 ºC	28.8	1.15941	1519.38	45.0183	0.0105437	3.96918	8.08831	0.131293	39.2025	0.24436	3.15035	0.167628	99.9825	604.221	0.0589037	0.260447	0.0663285	0.413229	0.191596	0.0811598	0.313156	0.0633503	0.469026	0.109044	0.334393	0.359888	0.0576308
1450 ºC	28.7	1.17639	1519.04	45.0189	0.0105228	3.96811	8.08723	0.131307	39.2056	0.244398	3.14968	0.166772	99.9825	603.132	0.0582188	0.25849	0.0660035	0.411775	0.191147	0.081014	0.312698	0.06328	0.468635	0.108977	0.334237	0.359823	0.0576255
1450 ºC	28.6	1.19366	1518.71	45.0195	0.0105015	3.96703	8.08613	0.131322	39.2087	0.244436	3.14899	0.165907	99.9825	602.026	0.0575305	0.256515	0.0656746	0.410301	0.190692	0.0808658	0.312233	0.0632085	0.468237	0.108909	0.334077	0.359757	0.0576201
1450 ºC	28.5	1.21121	1518.37	45.0202	0.01048	3.96591	8.08502	0.131337	39.2119	0.244474	3.14828	0.165031	99.9826	600.903	0.0568387	0.254522	0.0653417	0.408808	0.190229	0.0807154	0.31176	0.0631359	0.467832	0.10884	0.333915	0.35969	0.0576145
1450 ºC	28.4	1.22906	1518.03	45.0208	0.0104583	3.96477	8.08388	0.131352	39.2151	0.244514	3.14756	0.164147	99.9826	599.763	0.0561438	0.25251	0.0650049	0.407294	0.18976	0.0805626	0.31128	0.0630619	0.46742	0.10877	0.33375	0.359621	0.0576088
1450 ºC	28.3	1.2472	1517.69	45.0214	0.0104362	3.96361	8.08274	0.131368	39.2184	0.244554	3.14682	0.163253	99.9826	598.606	0.0554458	0.250481	0.064664	0.405761	0.189284	0.0804073	0.310792	0.0629868	0.467001	0.108698	0.333582	0.359551	0.057603
1450 ºC	28.2	1.26564	1517.34	45.0221	0.0104138	3.96242	8.08157	0.131383	39.2217	0.244594	3.14606	0.162349	99.9826	597.43	0.0547448	0.248434	0.0643192	0.404206	0.188801	0.0802497	0.310296	0.0629104	0.466575	0.108625	0.333411	0.359479	0.0575971
1450 ºC	28.1	1.28439	1517	45.0228	0.0103912	3.9612	8.0804	0.131399	39.2251	0.244636	3.14529	0.161436	99.9827	596.237	0.0540411	0.246369	0.0639703	0.402631	0.18831	0.0800897	0.309791	0.0628327	0.466141	0.10855	0.333236	0.359406	0.057591
1450 ºC	28	1.30346	1516.65	45.0235	0.0103682	3.95996	8.0792	0.131416	39.2286	0.244678	3.1445	0.160513	99.9827	595.026	0.0533348	0.244287	0.0636174	0.401036	0.187812	0.0799271	0.309279	0.0627537	0.4657	0.108475	0.333059	0.359332	0.0575849
1450 ºC	27.9	1.32283	1516.31	45.0241	0.010345	3.95868	8.07798	0.131433	39.2321	0.244721	3.14369	0.159581	99.9826	593.797	0.052626	0.242187	0.0632605	0.399419	0.187307	0.079762	0.308759	0.0626734	0.465251	0.108398	0.332878	0.359256	0.0575785
1450 ºC	27.8	1.34253	1515.96	45.0248	0.0103214	3.95738	8.07674	0.13145	39.2357	0.244765	3.14286	0.158639	99.9827	592.549	0.0519149	0.240071	0.0628996	0.397782	0.186795	0.0795944	0.30823	0.0625917	0.464795	0.108319	0.332694	0.359179	0.0575721
1450 ºC	27.7	1.36256	1515.61	45.0256	0.0102976	3.95604	8.0755	0.131467	39.2393	0.24481	3.14201	0.157688	99.9827	591.282	0.0512017	0.237937	0.0625345	0.396123	0.186275	0.0794242	0.307693	0.0625087	0.464331	0.10824	0.332507	0.3591	0.0575655
1450 ºC	27.6	1.38292	1515.25	45.0263	0.0102734	3.95468	8.07422	0.131485	39.243	0.244855	3.14115	0.156727	99.9827	589.997	0.0504864	0.235787	0.0621654	0.394443	0.185747	0.0792514	0.307147	0.0624243	0.463858	0.108159	0.332316	0.35902	0.0575588
1450 ºC	27.5	1.40361	1514.9	45.027	0.0102489	3.95329	8.07294	0.131503	39.2468	0.244901	3.14026	0.155757	99.9827	588.692	0.0497694	0.23362	0.0617922	0.392741	0.185212	0.0790759	0.306592	0.0623384	0.463378	0.108076	0.332121	0.358938	0.0575519
1450 ºC	27.4	1.42465	1514.54	45.0278	0.0102242	3.95186	8.07164	0.131522	39.2507	0.244948	3.13935	0.154777	99.9828	587.367	0.0490507	0.231437	0.061415	0.391018	0.184669	0.0788978	0.306029	0.0622512	0.462889	0.107992	0.331923	0.358854	0.0575449
1450 ºC	27.3	1.44603	1514.19	45.0285	0.0101991	3.9504	8.07031	0.131541	39.2546	0.244996	3.13842	0.153788	99.9828	586.023	0.0483305	0.229238	0.0610336	0.389273	0.184118	0.0787169	0.305456	0.0621625	0.462392	0.107906	0.331722	0.358769	0.0575377
1450 ºC	27.2	1.46777	1513.83	45.0293	0.0101737	3.94891	8.06897	0.13156	39.2586	0.245045	3.13747	0.15279	99.9828	584.658	0.0476089	0.227023	0.0606482	0.387505	0.18356	0.0785332	0.304874	0.0620723	0.461886	0.107819	0.331517	0.358682	0.0575304
1450 ºC	27.1	1.48987	1513.47	45.0301	0.010148	3.94738	8.0676	0.13158	39.2627	0.245094	3.13649	0.151782	99.9829	583.274	0.0468863	0.224792	0.0602586	0.385716	0.182993	0.0783468	0.304283	0.0619806	0.461371	0.10773	0.331308	0.358593	0.0575229
1450 ºC	27	1.51233	1513.1	45.0309	0.0101219	3.94581	8.06623	0.1316	39.2668	0.245145	3.1355	0.150764	99.9829	581.869	0.0461626	0.222546	0.0598649	0.383904	0.182418	0.0781575	0.303683	0.0618873	0.460848	0.10764	0.331095	0.358503	0.0575152
1450 ºC	26.9	1.53517	1512.74	45.0317	0.0100955	3.94422	8.06482	0.131621	39.271	0.245196	3.13448	0.149737	99.9829	580.443	0.0454382	0.220285	0.0594671	0.382069	0.181834	0.0779653	0.303073	0.0617925	0.460315	0.107548	0.330878	0.35841	0.0575074
1450 ºC	26.8	1.55838	1512.37	45.0325	0.0100689	3.94258	8.0634	0.131642	39.2753	0.245249	3.13343	0.148701	99.9829	578.996	0.0447132	0.218008	0.0590652	0.380212	0.181243	0.0777702	0.302453	0.0616962	0.459773	0.107455	0.330657	0.358316	0.0574994
1450 ºC	26.7	1.58198	1512.01	45.0334	0.0100418	3.94091	8.06197	0.131663	39.2797	0.245302	3.13236	0.147655	99.983	577.527	0.0439877	0.215717	0.0586591	0.378332	0.180643	0.0775721	0.301823	0.0615982	0.459222	0.107359	0.330432	0.35822	0.0574912
1450 ºC	26.6	1.60597	1511.64	45.0342	0.0100145	3.93919	8.06051	0.131685	39.2841	0.245356	3.13127	0.1466	99.9829	576.037	0.043262	0.213412	0.0582489	0.376429	0.180034	0.077371	0.301184	0.0614985	0.458661	0.107262	0.330203	0.358122	0.0574828
1450 ºC	26.5	1.63035	1511.26	45.0351	0.0099868	3.93744	8.05903	0.131708	39.2886	0.245411	3.13015	0.145536	99.983	574.525	0.0425362	0.211092	0.0578345	0.374503	0.179417	0.0771668	0.300534	0.0613972	0.458091	0.107164	0.32997	0.358022	0.0574743
1450 ºC	26.4	1.65514	1510.89	45.036	0.00995877	3.93565	8.05753	0.131731	39.2933	0.245467	3.129	0.144462	99.9831	572.99	0.0418106	0.208759	0.057416	0.372553	0.178791	0.0769596	0.299873	0.0612942	0.45751	0.107063	0.329732	0.357919	0.0574655
1450 ºC	26.3	1.68035	1510.51	45.0369	0.0099304	3.93381	8.05601	0.131754	39.2979	0.245525	3.12782	0.143379	99.983	571.433	0.0410853	0.206412	0.0569933	0.37058	0.178156	0.0767492	0.299203	0.0611895	0.456919	0.106961	0.32949	0.357815	0.0574566
1450 ºC	26.2	1.70597	1510.14	45.0378	0.00990169	3.93194	8.05446	0.131778	39.3027	0.245583	3.12662	0.142287	99.9831	569.853	0.0403606	0.204051	0.0565665	0.368583	0.177512	0.0765356	0.298521	0.061083	0.456318	0.106856	0.329243	0.357709	0.0574474
1450 ºC	26.1	1.73202	1509.76	45.0387	0.00987263	3.93002	8.0529	0.131802	39.3076	0.245642	3.12539	0.141185	99.9831	568.25	0.0396365	0.201678	0.0561355	0.366562	0.176859	0.0763188	0.297828	0.0609747	0.455707	0.10675	0.328992	0.3576	0.0574381
1450 ºC	26	1.7585	1509.37	45.0396	0.00984323	3.92805	8.05131	0.131827	39.3126	0.245703	3.12412	0.140075	99.9831	566.623	0.0389134	0.199292	0.0557004	0.364517	0.176196	0.0760987	0.297125	0.0608645	0.455084	0.106642	0.328736	0.357489	0.0574285
1450 ºC	25.9	1.78543	1508.99	45.0406	0.00981346	3.92604	8.0497	0.131852	39.3176	0.245764	3.12283	0.138955	99.9832	564.972	0.0381913	0.196894	0.0552612	0.362448	0.175525	0.0758752	0.29641	0.0607525	0.454451	0.106532	0.328475	0.357376	0.0574187
1450 ºC	25.8	1.8128	1508.6	45.0416	0.00978334	3.92398	8.04807	0.131878	39.3228	0.245827	3.12151	0.137826	99.9833	563.298	0.0374706	0.194484	0.0548177	0.360354	0.174843	0.0756484	0.295684	0.0606387	0.453806	0.10642	0.328209	0.35726	0.0574087
1450 ºC	25.7	1.84064	1508.21	45.0426	0.00975286	3.92188	8.04643	0.131904	39.328	0.245891	3.12015	0.136688	99.9833	561.598	0.0367515	0.192062	0.0543702	0.358236	0.174153	0.0754181	0.294946	0.0605228	0.45315	0.106306	0.327938	0.357142	0.0573985
1450 ºC	25.6	1.86894	1507.82	45.0436	0.00972202	3.91972	8.04474	0.131931	39.3333	0.245955	3.11876	0.135541	99.9833	559.874	0.036034	0.189629	0.0539185	0.356093	0.173452	0.0751843	0.294196	0.0604051	0.452483	0.106189	0.327662	0.357021	0.057388
1450 ºC	25.5	1.89772	1507.43	45.0446	0.0096908	3.91751	8.04305	0.131959	39.3388	0.246022	3.11734	0.134385	99.9834	558.124	0.0353185	0.187185	0.0534626	0.353925	0.172742	0.074947	0.293434	0.0602853	0.451803	0.106071	0.32738	0.356898	0.0573772
1450 ºC	25.4	1.92699	1507.04	45.0456	0.00965922	3.91526	8.04132	0.131987	39.3443	0.246089	3.11588	0.133219	99.9833	556.349	0.0346051	0.18473	0.0530026	0.351732	0.172021	0.0747061	0.292659	0.0601634	0.451111	0.10595	0.327093	0.356773	0.0573663
1450 ºC	25.3	1.95675	1506.64	45.0467	0.00962726	3.91294	8.03957	0.132016	39.35	0.246158	3.11438	0.132045	99.9834	554.547	0.033894	0.182265	0.0525385	0.349513	0.171291	0.0744615	0.291873	0.0600395	0.450407	0.105827	0.326801	0.356644	0.057355
1450 ºC	25.2	1.98701	1506.24	45.0477	0.00959493	3.91058	8.0378	0.132045	39.3557	0.246228	3.11285	0.130863	99.9834	552.719	0.0331855	0.179791	0.0520703	0.347269	0.17055	0.0742132	0.291073	0.0599135	0.449691	0.105702	0.326503	0.356513	0.0573435
1450 ºC	25.1	2.01779	1505.84	45.0488	0.00956221	3.90816	8.03601	0.132075	39.3616	0.246299	3.11128	0.129671	99.9835	550.865	0.0324798	0.177307	0.0515979	0.344999	0.169799	0.0739611	0.290261	0.0597853	0.448961	0.105575	0.326199	0.356379	0.0573317
1450 ºC	25	2.0491	1505.43	45.0499	0.0095291	3.90568	8.03418	0.132106	39.3675	0.246371	3.10968	0.128471	99.9834	548.983	0.0317771	0.174815	0.0511215	0.342703	0.169038	0.0737052	0.289435	0.0596548	0.448218	0.105445	0.325889	0.356242	0.0573197
1450 ºC	24.9	2.08093	1505.02	45.051	0.00949561	3.90314	8.03234	0.132137	39.3736	0.246445	3.10803	0.127261	99.9834	547.073	0.0310775	0.172314	0.050641	0.340382	0.168266	0.0734454	0.288597	0.0595222	0.447462	0.105312	0.325573	0.356101	0.0573073
1450 ºC	24.8	2.11332	1504.61	45.0522	0.00946172	3.90054	8.03047	0.132169	39.3798	0.24652	3.10634	0.126044	99.9835	545.136	0.0303814	0.169805	0.0501564	0.338034	0.167483	0.0731816	0.287744	0.0593872	0.446692	0.105177	0.325251	0.355958	0.0572946
1450 ºC	24.7	2.14625	1504.2	45.0533	0.00942743	3.89788	8.02857	0.132201	39.3861	0.246597	3.1046	0.124817	99.9835	543.17	0.0296889	0.167288	0.0496677	0.335659	0.166689	0.0729138	0.286877	0.0592499	0.445908	0.105039	0.324922	0.355812	0.0572817
1450 ºC	24.6	2.17976	1503.78	45.0545	0.00939275	3.89516	8.02664	0.132235	39.3926	0.246675	3.10283	0.123583	99.9836	541.175	0.0290003	0.164765	0.049175	0.333259	0.165884	0.0726419	0.285997	0.0591102	0.445109	0.104899	0.324587	0.355662	0.0572684
1450 ºC	24.5	2.21385	1503.37	45.0557	0.00935765	3.89237	8.02468	0.132269	39.3991	0.246755	3.10101	0.122339	99.9836	539.151	0.0283157	0.162234	0.0486783	0.330831	0.165067	0.0723659	0.285102	0.058968	0.444296	0.104756	0.324245	0.355509	0.0572547
1450 ºC	24.4	2.24852	1502.95	45.0569	0.00932215	3.88952	8.02271	0.132303	39.4058	0.246836	3.09914	0.121088	99.9836	537.097	0.0276353	0.159698	0.0481776	0.328376	0.16424	0.0720856	0.284192	0.0588234	0.443468	0.10461	0.323896	0.355353	0.0572408
1450 ºC	24.3	2.2838	1502.52	45.0582	0.00928623	3.88659	8.02069	0.132339	39.4127	0.246919	3.09723	0.119828	99.9838	535.013	0.0269595	0.157156	0.0476729	0.325895	0.1634	0.071801	0.283267	0.0586762	0.442624	0.104462	0.32354	0.355193	0.0572265
1450 ºC	24.2	2.3197	1502.1	45.0594	0.0092499	3.8836	8.01866	0.132375	39.4196	0.247003	3.09526	0.11856	99.9837	532.898	0.0262884	0.154609	0.0471642	0.323386	0.162549	0.071512	0.282327	0.0585264	0.441765	0.10431	0.323177	0.355029	0.0572118
1450 ºC	24.1	2.35622	1501.67	45.0607	0.00921314	3.88053	8.0166	0.132412	39.4267	0.247089	3.09325	0.117284	99.9838	530.753	0.0256222	0.152058	0.0466516	0.32085	0.161686	0.0712186	0.281372	0.058374	0.44089	0.104156	0.322806	0.354862	0.0571967
1450 ºC	24	2.39338	1501.23	45.062	0.00917595	3.87739	8.01451	0.13245	39.434	0.247177	3.09118	0.116	99.9839	528.575	0.0249612	0.149502	0.0461351	0.318286	0.160811	0.0709207	0.280401	0.0582188	0.439998	0.103998	0.322428	0.354691	0.0571813
1450 ºC	23.9	2.43121	1500.8	45.0633	0.00913833	3.87417	8.01238	0.132489	39.4413	0.247266	3.08906	0.114708	99.9838	526.365	0.0243055	0.146944	0.0456147	0.315695	0.159924	0.0706181	0.279413	0.0580609	0.43909	0.103837	0.322042	0.354515	0.0571655
1450 ºC	23.8	2.4697	1500.36	45.0647	0.00910028	3.87088	8.01023	0.132528	39.4489	0.247357	3.08689	0.113408	99.984	524.123	0.0236554	0.144382	0.0450904	0.313075	0.159025	0.0703109	0.278409	0.0579002	0.438164	0.103674	0.321648	0.354336	0.0571492
1450 ºC	23.7	2.50887	1499.92	45.066	0.00906178	3.8675	8.00804	0.132569	39.4565	0.24745	3.08466	0.1121	99.9839	521.847	0.0230111	0.141818	0.0445624	0.310428	0.158113	0.069999	0.277389	0.0577365	0.43722	0.103506	0.321246	0.354152	0.0571326
1450 ºC	23.6	2.54875	1499.48	45.0674	0.00902284	3.86404	8.00583	0.13261	39.4644	0.247545	3.08237	0.110785	99.984	519.538	0.0223728	0.139253	0.0440306	0.307752	0.157188	0.0696821	0.276351	0.0575699	0.436259	0.103336	0.320835	0.353964	0.0571155
1450 ºC	23.5	2.58934	1499.03	45.0689	0.00898344	3.8605	8.00358	0.132652	39.4724	0.247641	3.08002	0.109463	99.9841	517.194	0.0217408	0.136686	0.043495	0.305048	0.15625	0.0693604	0.275295	0.0574003	0.435279	0.103162	0.320415	0.353772	0.0570979
1450 ºC	23.4	2.63066	1498.58	45.0703	0.00894359	3.85686	8.0013	0.132695	39.4805	0.24774	3.07761	0.108133	99.9841	514.816	0.0211152	0.134119	0.0429558	0.302315	0.155299	0.0690337	0.274222	0.0572276	0.43428	0.102984	0.319987	0.353574	0.0570799
1450 ºC	23.3	2.67273	1498.12	45.0718	0.00890328	3.85314	7.99899	0.13274	39.4888	0.24784	3.07513	0.106795	99.9841	512.402	0.0204962	0.131552	0.0424128	0.299554	0.154335	0.0687018	0.273131	0.0570517	0.433262	0.102803	0.319549	0.353372	0.0570614
1450 ºC	23.2	2.71557	1497.66	45.0732	0.00886251	3.84933	7.99664	0.132785	39.4973	0.247943	3.07259	0.105451	99.9841	509.952	0.0198841	0.128987	0.0418663	0.296764	0.153358	0.0683647	0.272022	0.0568727	0.432223	0.102618	0.319102	0.353166	0.0570424
1450 ºC	23.1	2.75918	1497.2	45.0748	0.00882126	3.84542	7.99426	0.132831	39.506	0.248047	3.06998	0.1041	99.9843	507.466	0.019279	0.126423	0.0413163	0.293946	0.152366	0.0680224	0.270893	0.0566903	0.431165	0.102429	0.318646	0.352954	0.0570228
1450 ºC	23	2.8036	1496.74	45.0763	0.00877953	3.84141	7.99185	0.132878	39.5149	0.248154	3.0673	0.102742	99.9843	504.943	0.0186813	0.123861	0.0407627	0.291098	0.151361	0.0676747	0.269745	0.0565045	0.430085	0.102236	0.318179	0.352736	0.0570028
1450 ºC	22.9	2.84884	1496.27	45.0779	0.00873733	3.83731	7.9894	0.132926	39.5239	0.248263	3.06455	0.101377	99.9844	502.382	0.018091	0.121302	0.0402057	0.288221	0.150342	0.0673215	0.268577	0.0563153	0.428984	0.102039	0.317702	0.352514	0.0569821
1450 ºC	22.8	2.89491	1495.79	45.0795	0.00869464	3.8331	7.98692	0.132976	39.5331	0.248374	3.06173	0.100005	99.9844	499.782	0.0175083	0.118747	0.0396452	0.285315	0.149309	0.0669627	0.26739	0.0561225	0.427862	0.101838	0.317214	0.352285	0.0569609
1450 ºC	22.7	2.94184	1495.32	45.0811	0.00865145	3.82878	7.98439	0.133026	39.5426	0.248487	3.05882	0.0986274	99.9845	497.144	0.0169336	0.116197	0.0390815	0.28238	0.148261	0.0665982	0.266182	0.0559261	0.426716	0.101633	0.316716	0.352051	0.0569391
1450 ºC	22.6	2.98965	1494.84	45.0827	0.00860777	3.82436	7.98184	0.133078	39.5522	0.248603	3.05584	0.0972434	99.9845	494.466	0.0163669	0.113651	0.0385145	0.279415	0.147199	0.066228	0.264952	0.055726	0.425548	0.101423	0.316206	0.351811	0.0569167
1450 ºC	22.5	3.03836	1494.35	45.0844	0.00856358	3.81982	7.97925	0.133131	39.562	0.248721	3.05278	0.0958533	99.9845	491.748	0.0158084	0.111112	0.0379443	0.276421	0.146121	0.0658518	0.263702	0.0555221	0.424355	0.101208	0.315685	0.351564	0.0568936
1450 ºC	22.4	3.08799	1493.86	45.0861	0.00851888	3.81516	7.97661	0.133185	39.5721	0.248842	3.04963	0.0944573	99.9846	488.988	0.0152584	0.10858	0.037371	0.273397	0.145029	0.0654697	0.262429	0.0553143	0.423139	0.100989	0.315152	0.351312	0.0568699
1450 ºC	22.3	3.13857	1493.37	45.0879	0.00847367	3.81039	7.97394	0.13324	39.5823	0.248965	3.04639	0.0930556	99.9847	486.187	0.0147171	0.106055	0.0367947	0.270343	0.143921	0.0650814	0.261135	0.0551025	0.421897	0.100766	0.314607	0.351052	0.0568455
1450 ºC	22.2	3.19011	1492.87	45.0896	0.00842793	3.80549	7.97123	0.133297	39.5928	0.249091	3.04307	0.0916485	99.9847	483.344	0.0141845	0.103538	0.0362154	0.26726	0.142798	0.0646869	0.259817	0.0548866	0.42063	0.100537	0.314049	0.350786	0.0568204
1450 ºC	22.1	3.24264	1492.37	45.0914	0.00838167	3.80047	7.96848	0.133355	39.6035	0.249219	3.03965	0.090236	99.9847	480.458	0.0136609	0.101031	0.0356332	0.264147	0.141659	0.0642861	0.258476	0.0546666	0.419336	0.100303	0.313478	0.350512	0.0567945
1450 ºC	22	3.29619	1491.87	45.0933	0.00833488	3.79531	7.9657	0.133414	39.6145	0.249351	3.03613	0.0888185	99.9849	477.528	0.0131464	0.0985342	0.0350482	0.261005	0.140504	0.0638787	0.257112	0.0544422	0.418015	0.100064	0.312893	0.350231	0.0567678
1450 ºC	21.9	3.35078	1491.36	45.0951	0.00828754	3.79002	7.96286	0.133475	39.6257	0.249485	3.03251	0.0873961	99.9848	474.554	0.0126413	0.0960481	0.0344606	0.257832	0.139333	0.0634648	0.255723	0.0542135	0.416666	0.0998194	0.312295	0.349943	0.0567403
1450 ºC	21.8	3.40644	1490.84	45.097	0.00823967	3.78459	7.95999	0.133537	39.6371	0.249622	3.0288	0.0859691	99.9848	471.534	0.0121456	0.0935739	0.0338704	0.25463	0.138146	0.0630442	0.254309	0.0539802	0.415289	0.0995693	0.311682	0.349646	0.056712
1450 ºC	21.7	3.46319	1490.32	45.099	0.00819123	3.77902	7.95707	0.133601	39.6489	0.249762	3.02497	0.0845377	99.9851	468.469	0.0116596	0.0911124	0.0332777	0.251398	0.136942	0.0626168	0.252869	0.0537423	0.413882	0.0993134	0.311055	0.349341	0.0566828
1450 ºC	21.6	3.52107	1489.79	45.1009	0.00814225	3.7733	7.95411	0.133666	39.6608	0.249905	3.02104	0.0831021	99.985	465.356	0.0111833	0.0886646	0.0326827	0.248137	0.135721	0.0621824	0.251404	0.0534997	0.412445	0.0990517	0.310412	0.349028	0.0566527
1450 ºC	21.5	3.5801	1489.26	45.1029	0.00809269	3.76743	7.9511	0.133733	39.6731	0.250051	3.01699	0.0816626	99.9851	462.196	0.0107169	0.0862313	0.0320854	0.244846	0.134483	0.0617408	0.249912	0.0532522	0.410976	0.0987839	0.309754	0.348706	0.0566217
1450 ºC	21.4	3.64031	1488.73	45.105	0.00804257	3.7614	7.94805	0.133801	39.6856	0.2502	3.01282	0.0802195	99.9851	458.988	0.0102605	0.0838136	0.0314859	0.241525	0.133228	0.061292	0.248393	0.0529997	0.409476	0.0985097	0.309079	0.348374	0.0565896
1450 ºC	21.3	3.70174	1488.19	45.1071	0.00799187	3.75521	7.94495	0.133871	39.6985	0.250353	3.00854	0.0787731	99.9853	455.731	0.0098143	0.0814124	0.0308845	0.238175	0.131955	0.0608359	0.246846	0.052742	0.407942	0.0982291	0.308387	0.348033	0.0565566
1450 ºC	21.2	3.76442	1487.64	45.1092	0.00794059	3.74885	7.94182	0.133943	39.7116	0.250509	3.00412	0.0773235	99.9853	452.424	0.00937837	0.0790287	0.0302813	0.234795	0.130664	0.0603722	0.245271	0.0524791	0.406375	0.0979417	0.307678	0.347682	0.0565224
1450 ºC	21.1	3.82838	1487.09	45.1113	0.00788871	3.74231	7.93862	0.134016	39.7251	0.250669	2.99958	0.0758712	99.9854	449.065	0.00895283	0.0766633	0.0296763	0.231386	0.129355	0.0599008	0.243666	0.0522108	0.404772	0.0976474	0.306951	0.34732	0.0564872
1450 ºC	21	3.89365	1486.53	45.1135	0.00783624	3.7356	7.93539	0.134092	39.7388	0.250833	2.9949	0.0744165	99.9854	445.656	0.00853777	0.0743174	0.0290697	0.227949	0.128029	0.0594216	0.242032	0.0519369	0.403133	0.097346	0.306206	0.346948	0.0564508
1450 ºC	20.9	3.96028	1485.97	45.1158	0.00778317	3.7287	7.93209	0.134169	39.7529	0.251	2.99008	0.0729596	99.9855	442.193	0.00813328	0.0719919	0.0284618	0.224482	0.126683	0.0589345	0.240367	0.0516573	0.401458	0.0970372	0.305441	0.346565	0.0564131
1450 ºC	20.8	4.02829	1485.4	45.1181	0.00772948	3.72162	7.92876	0.134248	39.7674	0.251171	2.98512	0.071501	99.9856	438.678	0.00773946	0.0696879	0.0278526	0.220987	0.125319	0.0584392	0.238671	0.0513719	0.399743	0.0967207	0.304656	0.34617	0.0563742
1450 ºC	20.7	4.09774	1484.82	45.1204	0.00767518	3.71433	7.92536	0.134329	39.7822	0.251347	2.98001	0.0700409	99.9857	435.108	0.00735636	0.0674064	0.0272423	0.217464	0.123936	0.0579356	0.236943	0.0510804	0.39799	0.0963963	0.30385	0.345762	0.056334
1450 ºC	20.6	4.16865	1484.24	45.1227	0.00762026	3.70684	7.92192	0.134413	39.7973	0.251526	2.97474	0.0685797	99.9856	431.483	0.00698405	0.0651483	0.0266311	0.213912	0.122534	0.0574236	0.235183	0.0507827	0.396195	0.0960638	0.303023	0.345342	0.0562923
1450 ºC	20.5	4.24107	1483.65	45.1252	0.00756471	3.69915	7.91843	0.134498	39.8128	0.25171	2.96931	0.0671179	99.9858	427.802	0.00662259	0.0629149	0.0260192	0.210333	0.121112	0.0569029	0.233389	0.0504787	0.394359	0.0957228	0.302173	0.344909	0.0562492
1450 ºC	20.4	4.31504	1483.06	45.1276	0.00750852	3.69123	7.91487	0.134586	39.8288	0.251898	2.96371	0.0656557	99.9859	424.064	0.00627202	0.060707	0.0254068	0.206726	0.11967	0.0563735	0.23156	0.0501681	0.392479	0.095373	0.301301	0.344462	0.0562046
1450 ºC	20.3	4.39061	1482.45	45.1301	0.00745169	3.68308	7.91127	0.134676	39.8451	0.25209	2.95794	0.0641937	99.9859	420.268	0.00593236	0.0585258	0.0247941	0.203093	0.118209	0.0558351	0.229697	0.0498507	0.390554	0.0950142	0.300404	0.344	0.0561583
1450 ºC	20.2	4.46782	1481.84	45.1327	0.00739421	3.67471	7.90761	0.134768	39.8618	0.252287	2.95199	0.0627322	99.986	416.414	0.00560364	0.0563724	0.0241813	0.199433	0.116728	0.0552876	0.227798	0.0495265	0.388583	0.0946459	0.299482	0.343523	0.0561104
1450 ºC	20.1	4.54672	1481.23	45.1353	0.00733607	3.66609	7.9039	0.134863	39.879	0.252489	2.94586	0.0612717	99.9861	412.5	0.00528586	0.0542478	0.0235686	0.195747	0.115226	0.0547308	0.225861	0.0491951	0.386564	0.094268	0.298535	0.343031	0.0560607
1450 ºC	20	4.62736	1480.6	45.1379	0.00727727	3.65722	7.90012	0.13496	39.8966	0.252697	2.93953	0.0598126	99.9861	408.525	0.00497902	0.0521531	0.0229563	0.192036	0.113704	0.0541645	0.223888	0.0488563	0.384496	0.0938799	0.297561	0.342522	0.0560092
1450 ºC	19.9	4.7098	1479.97	45.1406	0.00721781	3.64809	7.89628	0.13506	39.9147	0.252909	2.933	0.0583555	99.9862	404.489	0.0046831	0.0500893	0.0223446	0.1883	0.112161	0.0535886	0.221875	0.0485101	0.382377	0.0934814	0.296558	0.341996	0.0559558
1450 ºC	19.8	4.79407	1479.33	45.1434	0.00715767	3.63869	7.89239	0.135162	39.9332	0.253126	2.92627	0.0569007	99.9863	400.39	0.00439808	0.0480575	0.0217337	0.184539	0.110597	0.0530028	0.219824	0.048156	0.380206	0.0930721	0.295527	0.341452	0.0559002
1450 ºC	19.7	4.88025	1478.68	45.1462	0.00709685	3.62902	7.88844	0.135267	39.9523	0.253349	2.91931	0.0554489	99.9864	396.228	0.0041239	0.0460589	0.021124	0.180756	0.109012	0.052407	0.217731	0.0477939	0.377979	0.0926515	0.294466	0.340888	0.0558426
1450 ºC	19.6	4.96838	1478.03	45.149	0.00703534	3.61905	7.88442	0.135375	39.9718	0.253578	2.91214	0.0540006	99.9864	392.002	0.00386052	0.0440944	0.0205156	0.17695	0.107406	0.051801	0.215598	0.0474236	0.375697	0.0922191	0.293372	0.340305	0.0557827
1450 ºC	19.5	5.05853	1477.36	45.152	0.00697315	3.60879	7.88035	0.135487	39.9919	0.253813	2.90473	0.0525562	99.9866	387.711	0.00360786	0.0421651	0.019909	0.173122	0.105778	0.0511845	0.213422	0.0470448	0.373356	0.0917747	0.292247	0.339701	0.0557204
1450 ºC	19.4	5.15076	1476.69	45.1549	0.00691025	3.59821	7.87619	0.135601	40.0125	0.254054	2.89708	0.0511165	99.9866	383.354	0.00336585	0.0402721	0.0193043	0.169273	0.104128	0.0505575	0.211202	0.0466573	0.370955	0.0913176	0.291086	0.339076	0.0556556
1450 ºC	19.3	5.24512	1476	45.158	0.00684666	3.58732	7.87199	0.135718	40.0337	0.254301	2.88917	0.0496819	99.9867	378.929	0.00313438	0.0384164	0.0187019	0.165404	0.102457	0.0499197	0.208938	0.0462608	0.368491	0.0908474	0.289891	0.338427	0.0555881
1450 ºC	19.2	5.3417	1475.31	45.1611	0.00678236	3.57609	7.86771	0.135838	40.0555	0.254554	2.88101	0.0482531	99.9868	374.438	0.00291335	0.0365991	0.0181021	0.161517	0.100764	0.049271	0.206628	0.0458549	0.365963	0.0903635	0.288658	0.337754	0.0555179
1450 ºC	19.1	5.44054	1474.61	45.1642	0.00671735	3.56451	7.86338	0.135962	40.0779	0.254815	2.87257	0.0468308	99.9869	369.877	0.00270263	0.034821	0.0175053	0.157612	0.0990494	0.048611	0.204272	0.0454395	0.363368	0.0898655	0.287386	0.337056	0.0554447
1450 ºC	19	5.54173	1473.9	45.1674	0.00665163	3.55257	7.85897	0.13609	40.1009	0.255082	2.86385	0.0454156	99.9869	365.248	0.00250208	0.0330832	0.0169117	0.153691	0.0973125	0.0479398	0.201868	0.0450142	0.360703	0.0893527	0.286074	0.336331	0.0553684
1450 ºC	18.9	5.64534	1473.17	45.1707	0.00658518	3.54026	7.85449	0.136221	40.1246	0.255356	2.85484	0.0440081	99.9871	360.548	0.00231156	0.0313867	0.0163218	0.149754	0.0955535	0.047257	0.199415	0.0445788	0.357967	0.0888245	0.284719	0.335578	0.0552888
1450 ºC	18.8	5.75145	1472.44	45.174	0.00651802	3.52756	7.84995	0.136356	40.149	0.255638	2.84552	0.0426091	99.9872	355.778	0.00213089	0.0297323	0.0157359	0.145805	0.0937724	0.0465624	0.196913	0.0441329	0.355156	0.0882803	0.283321	0.334795	0.0552057
1450 ºC	18.7	5.86012	1471.7	45.1775	0.00645014	3.51445	7.84533	0.136495	40.1741	0.255928	2.83589	0.0412193	99.9874	350.936	0.0019599	0.028121	0.0151544	0.141843	0.0919693	0.045856	0.194359	0.0436762	0.352267	0.0877193	0.281876	0.333981	0.0551189
1450 ºC	18.6	5.97145	1470.94	45.1809	0.00638153	3.50093	7.84064	0.136637	40.1999	0.256226	2.82593	0.0398395	99.9874	346.022	0.0017984	0.0265537	0.0145777	0.137872	0.0901442	0.0451375	0.191752	0.0432084	0.349299	0.087141	0.280382	0.333133	0.0550282
1450 ºC	18.5	6.08552	1470.18	45.1845	0.00631219	3.48697	7.83589	0.136785	40.2264	0.256532	2.81562	0.0384704	99.9875	341.035	0.00164617	0.025031	0.0140062	0.133892	0.0882972	0.0444068	0.189093	0.042729	0.346247	0.0865445	0.278838	0.332251	0.0549333
1450 ºC	18.4	6.2024	1469.4	45.1881	0.00624213	3.47256	7.83105	0.136936	40.2538	0.256847	2.80495	0.0371129	99.9876	335.975	0.001503	0.0235539	0.0134403	0.129906	0.0864285	0.0436636	0.186378	0.0422379	0.343109	0.0859291	0.277241	0.331332	0.054834
1450 ºC	18.3	6.32221	1468.61	45.1918	0.00617134	3.45768	7.82614	0.137092	40.2819	0.25717	2.79392	0.0357677	99.9876	330.842	0.00136866	0.022123	0.0128805	0.125915	0.0845381	0.0429079	0.183608	0.0417345	0.339881	0.0852939	0.275588	0.330374	0.05473
1450 ºC	18.2	6.44501	1467.8	45.1955	0.00609983	3.44231	7.82116	0.137252	40.311	0.257503	2.78249	0.0344357	99.9878	325.635	0.00124291	0.020739	0.0123272	0.121923	0.0826265	0.0421396	0.180781	0.0412186	0.336561	0.084638	0.273877	0.329374	0.0546209
1450 ºC	18.1	6.57092	1466.98	45.1994	0.0060276	3.42642	7.81611	0.137418	40.3409	0.257846	2.77066	0.0331177	99.9879	320.354	0.00112548	0.0194024	0.0117809	0.11793	0.0806938	0.0413583	0.177895	0.0406897	0.333143	0.0839605	0.272104	0.32833	0.0545065
1450 ºC	18	6.70003	1466.15	45.2033	0.00595466	3.41001	7.81098	0.137588	40.3717	0.258198	2.75842	0.0318148	99.988	314.999	0.00101611	0.0181139	0.011242	0.113941	0.0787404	0.0405641	0.17495	0.0401474	0.329626	0.0832604	0.270267	0.32724	0.0543864
1450 ºC	17.9	6.83243	1465.31	45.2073	0.005881	3.39305	7.80577	0.137764	40.4035	0.258561	2.74574	0.0305276	99.9881	309.569	0.000914532	0.0168739	0.010711	0.109957	0.0767668	0.0397569	0.171945	0.0395914	0.326004	0.0825368	0.268362	0.3261	0.0542602
1450 ºC	17.8	6.96824	1464.45	45.2113	0.00580663	3.37551	7.80048	0.137945	40.4363	0.258935	2.7326	0.0292573	99.9881	304.066	0.00082045	0.0156827	0.0101884	0.105982	0.0747736	0.0389366	0.168878	0.0390212	0.322274	0.0817884	0.266387	0.324907	0.0541275
1450 ºC	17.7	7.10756	1463.58	45.2155	0.00573157	3.35738	7.79513	0.138132	40.4701	0.259319	2.719	0.0280047	99.9883	298.49	0.000733573	0.0145407	0.00967466	0.102018	0.0727612	0.0381031	0.165748	0.0384364	0.318432	0.0810142	0.264336	0.323658	0.0539877
1450 ºC	17.6	7.2505	1462.69	45.2197	0.00565582	3.33863	7.78969	0.138325	40.505	0.259715	2.7049	0.0267707	99.9884	292.84	0.000653598	0.0134481	0.00917034	0.0980693	0.0707304	0.0372563	0.162554	0.0378366	0.314472	0.0802129	0.262207	0.322349	0.0538405
1450 ºC	17.5	7.39717	1461.78	45.224	0.0055794	3.31923	7.78418	0.138523	40.541	0.260124	2.69029	0.0255565	99.9885	287.118	0.000580217	0.0124051	0.00867594	0.0941386	0.0686821	0.0363964	0.159296	0.0372213	0.310392	0.0793833	0.259995	0.320975	0.0536853
1450 ºC	17.4	7.54768	1460.86	45.2284	0.00550231	3.29916	7.77859	0.138728	40.5782	0.260544	2.67515	0.0243629	99.9886	281.324	0.000513115	0.0114115	0.00819195	0.0902298	0.0666171	0.0355233	0.155972	0.0365901	0.306185	0.0785239	0.257695	0.319534	0.0535214
1450 ºC	17.3	7.70216	1459.93	45.2328	0.00542457	3.27839	7.77293	0.13894	40.6166	0.260977	2.65946	0.023191	99.9887	275.46	0.000451975	0.0104675	0.0077189	0.0863467	0.0645365	0.0346371	0.152582	0.0359426	0.301847	0.0776333	0.255303	0.318019	0.0533482
1450 ºC	17.2	7.86071	1458.97	45.2374	0.0053462	3.2569	7.76718	0.139158	40.6562	0.261424	2.6432	0.0220417	99.9889	269.528	0.000396475	0.00957271	0.0072573	0.0824934	0.0624415	0.0337379	0.149125	0.0352783	0.297372	0.0767101	0.252814	0.316426	0.053165
1450 ºC	17.1	8.02347	1458	45.242	0.00526723	3.23465	7.76137	0.139383	40.6971	0.261884	2.62633	0.0209161	99.9889	263.528	0.000346292	0.00872691	0.00680767	0.0786741	0.0603334	0.032826	0.145601	0.0345967	0.292757	0.0757525	0.250222	0.314749	0.0529709
1450 ºC	17	8.19055	1457.01	45.2467	0.00518767	3.21161	7.75549	0.139615	40.7394	0.262359	2.60885	0.0198152	99.989	257.464	0.000301102	0.00792966	0.00637051	0.0748933	0.0582138	0.0319014	0.142008	0.0338975	0.287994	0.0747589	0.24752	0.312982	0.0527651
1450 ºC	16.9	8.36206	1456	45.2515	0.00510755	3.18776	7.74953	0.139855	40.7831	0.262848	2.59073	0.01874	99.9892	251.336	0.000260585	0.0071804	0.00594632	0.0711556	0.0560842	0.0309646	0.138347	0.0331802	0.283078	0.0737275	0.244704	0.311117	0.0525466
1450 ºC	16.8	8.53814	1455.01	45.2533	0.00508159	3.17704	7.74729	0.139961	40.8027	0.263064	2.5824	0.0183621	99.9892	248.436	0.000246772	0.00691436	0.00578199	0.069659	0.0550861	0.0304986	0.136271	0.0327255	0.279685	0.0729292	0.242352	0.309238	0.0523041
1450 ºC	16.7	8.61554	1454.01	45.2511	0.00512296	3.18483	7.7498	0.139879	40.7885	0.262898	2.58806	0.018874	99.9891	250.087	0.000266227	0.00726081	0.00595726	0.0711395	0.0556765	0.0307091	0.136543	0.0326622	0.278493	0.0724032	0.2403	0.306587	0.0519033
1450 ºC	16.6	8.61554	1452.94	45.249	0.0051625	3.19374	7.75231	0.139788	40.7722	0.262711	2.59469	0.0194037	99.989	252.117	0.000288451	0.00763979	0.006151	0.0727755	0.0564048	0.0309836	0.137011	0.0325874	0.276616	0.0713323	0.235309	0.296227	0.0499847
1450 ºC	16.5	8.61554	1452.01	45.2532	0.00509415	3.16951	7.74681	0.14003	40.8169	0.263205	2.57593	0.0184267	99.9891	245.469	0.000248799	0.0069307	0.00574396	0.0691634	0.0541183	0.029924	0.132253	0.0315019	0.268012	0.069032	0.227643	0.286866	0.0484771
1450 ºC	16.4	8.66615	1451.07	45.2573	0.00502468	3.14434	7.74127	0.140281	40.8634	0.263716	2.55636	0.0174881	99.9892	238.884	0.000216215	0.00629762	0.00536248	0.0656745	0.0518736	0.0288718	0.127535	0.0304233	0.259431	0.0667443	0.22003	0.277579	0.0469794
1450 ºC	16.3	8.84878	1450.12	45.2614	0.0049545	3.11859	7.73574	0.140537	40.9109	0.264238	2.5363	0.0165723	99.9892	232.351	0.000187278	0.00570797	0.00499678	0.0622685	0.0496604	0.0278271	0.122855	0.0293519	0.250887	0.0644704	0.212468	0.26836	0.0454917
1450 ºC	16.2	9.03447	1449.15	45.2655	0.00488364	3.09223	7.73019	0.140799	40.9595	0.264771	2.51572	0.0156799	99.9893	225.85	0.000161569	0.00515809	0.00464552	0.0589353	0.0474723	0.0267867	0.118199	0.0282843	0.242353	0.0622036	0.204935	0.259183	0.0440093
1450 ºC	16.1	9.22327	1448.17	45.2696	0.00481208	3.06525	7.72463	0.141067	41.0093	0.265316	2.49461	0.0148112	99.9894	219.382	0.000138812	0.00464659	0.00430872	0.0556772	0.0453108	0.0257514	0.113569	0.0272214	0.233836	0.059945	0.197436	0.250052	0.042533
1450 ºC	16	9.41526	1447.18	45.2736	0.00473985	3.03763	7.71907	0.141341	41.0603	0.265872	2.47296	0.0139669	99.9895	212.952	0.000118747	0.00417209	0.00398638	0.0524966	0.0431776	0.0247217	0.10897	0.0261637	0.225338	0.0576961	0.189975	0.240973	0.0410636
1450 ºC	15.9	9.61049	1446.18	45.2776	0.00466694	3.00935	7.7135	0.141621	41.1124	0.266441	2.45075	0.0131473	99.9895	206.561	0.000101125	0.00373317	0.00367851	0.049396	0.0410745	0.0236985	0.104404	0.025112	0.216867	0.0554584	0.182558	0.23195	0.039602
1450 ºC	15.8	9.80902	1445.17	45.2816	0.00459337	2.9804	7.70792	0.141908	41.1658	0.267022	2.42796	0.0123529	99.9896	200.214	8.57154e-05	0.00332839	0.00338506	0.0463777	0.0390034	0.0226825	0.0998747	0.0240671	0.208427	0.0532335	0.175189	0.222991	0.038149
1450 ºC	15.7	10.0109	1444.14	45.2856	0.00451915	2.95075	7.70236	0.142201	41.2205	0.267616	2.40458	0.011584	99.9897	193.913	7.22991e-05	0.00295629	0.00310599	0.0434443	0.0369663	0.0216747	0.0953865	0.0230298	0.200026	0.0510231	0.167874	0.214102	0.0367058
1450 ºC	15.6	10.2162	1443.1	45.2895	0.0044443	2.92038	7.69679	0.142501	41.2765	0.268223	2.3806	0.0108411	99.9898	187.661	6.06726e-05	0.00261538	0.00284124	0.0405983	0.034965	0.0206759	0.0909434	0.0220012	0.191669	0.0488292	0.16062	0.205289	0.0352734
1450 ºC	15.5	10.425	1442.04	45.2934	0.00436883	2.88929	7.69124	0.142808	41.3338	0.268844	2.356	0.0101245	99.9899	181.463	5.0646e-05	0.00230417	0.00259071	0.0378422	0.0330019	0.0196872	0.0865497	0.0209821	0.183365	0.0466536	0.153433	0.196561	0.0338529
1450 ºC	15.4	10.6373	1440.97	45.2972	0.00429277	2.85744	7.68568	0.143122	41.3925	0.269478	2.33076	0.00943445	99.9899	175.322	4.20432e-05	0.00202115	0.00235428	0.0351783	0.0310791	0.0187095	0.0822104	0.0199737	0.175122	0.0444987	0.146321	0.187925	0.0324454
1450 ºC	15.3	10.8532	1439.89	45.3009	0.00421613	2.82482	7.68016	0.143444	41.4527	0.270126	2.30487	0.0087713	99.99	169.243	3.47014e-05	0.00176479	0.00213182	0.0326091	0.0291988	0.0177442	0.0779302	0.018977	0.166948	0.0423666	0.13929	0.179389	0.0310524
1450 ºC	15.2	11.0726	1438.79	45.3046	0.00413894	2.79141	7.67464	0.143772	41.5143	0.270789	2.27832	0.00813526	99.9901	163.228	2.84706e-05	0.00153357	0.00192315	0.030137	0.0273635	0.0167923	0.0737146	0.0179932	0.158853	0.04026	0.132349	0.170962	0.0296751
1450 ºC	15.1	11.2958	1437.68	45.3083	0.00406123	2.75719	7.66916	0.144108	41.5773	0.271466	2.25108	0.00752651	99.9902	157.283	2.32135e-05	0.00132596	0.00172805	0.0277641	0.0255755	0.0158552	0.0695691	0.0170238	0.150846	0.0381812	0.125506	0.162654	0.0283149
1450 ºC	15	11.5226	1436.55	45.3118	0.00398304	2.72214	7.66371	0.144452	41.6419	0.272158	2.22315	0.00694517	99.9902	151.411	1.8805e-05	0.00114042	0.0015463	0.0254924	0.0238373	0.0149341	0.0654995	0.0160698	0.142939	0.0361332	0.118771	0.154473	0.0269734
1450 ºC	14.9	11.7531	1435.41	45.3153	0.00390438	2.68625	7.65829	0.144804	41.708	0.272866	2.19451	0.00639132	99.9903	145.618	1.51316e-05	0.000975441	0.00137762	0.023324	0.0221512	0.0140305	0.0615118	0.0151329	0.135143	0.0341186	0.112151	0.146431	0.0256519
1450 ºC	14.8	11.9873	1434.25	45.3187	0.00382531	2.6495	7.6529	0.145163	41.7758	0.273589	2.16514	0.00586495	99.9905	139.907	1.20912e-05	0.000829516	0.00122169	0.0212603	0.0205198	0.0131458	0.0576122	0.0142143	0.127469	0.0321406	0.105657	0.138535	0.0243522
1450 ºC	14.7	12.2253	1433.08	45.322	0.00374585	2.61188	7.64757	0.145531	41.8451	0.274327	2.13505	0.005366	99.9906	134.284	9.59195e-06	0.000701161	0.00107816	0.0193027	0.0189454	0.0122815	0.053807	0.0133155	0.119929	0.030202	0.099298	0.130798	0.0230758
1450 ºC	14.6	12.467	1431.89	45.3252	0.00366605	2.57335	7.64229	0.145907	41.9161	0.275082	2.1042	0.00489432	99.9907	128.752	7.55239e-06	0.00058892	0.000946645	0.0174524	0.0174303	0.0114391	0.0501025	0.0124382	0.112536	0.0283061	0.0930842	0.123229	0.0218243
1450 ºC	14.5	12.7125	1430.69	45.3283	0.00358595	2.53391	7.63707	0.146292	41.9887	0.275852	2.0726	0.00444968	99.9908	123.316	5.9004e-06	0.000491372	0.000826707	0.0157098	0.0159766	0.01062	0.046505	0.0115837	0.105304	0.0264559	0.087025	0.115839	0.0205993
1450 ºC	14.4	12.9617	1429.47	45.3313	0.0035056	2.49355	7.63192	0.146685	42.063	0.27664	2.04022	0.00403179	99.9908	117.98	4.57271e-06	0.00040714	0.000717881	0.0140752	0.0145863	0.0098258	0.0430209	0.0107535	0.0982433	0.0246545	0.0811304	0.108638	0.0194025
1450 ºC	14.3	13.2147	1428.23	45.3341	0.00342503	2.45223	7.62684	0.147086	42.1391	0.277444	2.00706	0.00364025	99.9909	112.748	3.51425e-06	0.000334898	0.000619664	0.0125483	0.0132613	0.0090579	0.039656	0.00994924	0.0913687	0.022905	0.0754097	0.101635	0.0182354
1450 ºC	14.2	13.4714	1426.97	45.3368	0.0033443	2.40996	7.62184	0.147497	42.217	0.278265	1.97311	0.0032746	99.9911	107.625	2.67748e-06	0.000273379	0.000531521	0.0111286	0.0120031	0.0083177	0.0364162	0.00917218	0.0846922	0.0212104	0.0698723	0.0948403	0.0170996
1450 ºC	14.1	13.7319	1425.7	45.3394	0.00326344	2.3667	7.61693	0.147916	42.2966	0.279103	1.93835	0.00293429	99.9912	102.614	2.02167e-06	0.000221381	0.00045289	0.00981458	0.0108129	0.00760654	0.0333068	0.00842372	0.0782264	0.0195735	0.0645267	0.088263	0.0159964
1450 ºC	14	13.9961	1424.41	45.3418	0.00318252	2.32245	7.61212	0.148344	42.3781	0.279958	1.90277	0.00261868	99.9913	97.7182	1.51231e-06	0.000177772	0.000383184	0.00860464	0.00969172	0.00692564	0.0303329	0.00770515	0.0719831	0.0179971	0.0593814	0.0819113	0.0149274
1450 ºC	13.9	14.2641	1423.11	45.344	0.00310157	2.27719	7.60741	0.148782	42.4614	0.280831	1.86636	0.00232707	99.9914	92.9417	1.12036e-06	0.000141497	0.000321799	0.00749647	0.00864025	0.00627614	0.0274989	0.00701763	0.0659737	0.0164836	0.0544438	0.0757931	0.0138937
1450 ºC	13.8	14.5357	1421.78	45.3461	0.00302064	2.2309	7.60282	0.149228	42.5466	0.281722	1.82911	0.0020587	99.9916	88.2871	8.21662e-07	0.000111582	0.000268121	0.00648729	0.00765876	0.00565903	0.0248087	0.00636221	0.0602088	0.0150354	0.0497208	0.0699154	0.0128965
1450 ºC	13.7	14.811	1420.44	45.3479	0.00293978	2.18355	7.59834	0.149685	42.6337	0.282632	1.79101	0.00181272	99.9916	83.7572	5.96308e-07	8.71333e-05	0.000221531	0.00557381	0.00674716	0.00507518	0.0222656	0.00573983	0.054698	0.0136545	0.0452184	0.0642844	0.011937
1450 ºC	13.6	15.0901	1419.08	45.3496	0.00285904	2.13515	7.594	0.15015	42.7228	0.283559	1.75205	0.00158823	99.9918	79.3545	4.28052e-07	6.73414e-05	0.000181411	0.0047523	0.00590501	0.00452527	0.0198721	0.00515125	0.0494502	0.0123427	0.0409418	0.0589053	0.011016
1450 ºC	13.5	15.3727	1417.71	45.3511	0.00277847	2.08566	7.58979	0.150626	42.8138	0.284505	1.71221	0.00138428	99.9919	75.0812	3.03783e-07	5.1479e-05	0.000147149	0.00401858	0.00513146	0.00400985	0.01763	0.00459709	0.044473	0.0111015	0.0368952	0.0537825	0.0101344
1450 ºC	13.4	15.659	1416.32	45.3523	0.00269812	2.03507	7.58573	0.151111	42.9069	0.28547	1.67149	0.00119989	99.992	70.9392	2.13032e-07	3.88994e-05	0.000118151	0.00336812	0.00442526	0.00352926	0.0155403	0.00407781	0.0397729	0.00993194	0.0330816	0.0489194	0.00929284
1450 ºC	13.3	15.9489	1414.91	45.3534	0.00261804	1.98336	7.58182	0.151606	43.002	0.286454	1.62987	0.00103401	99.9922	66.9302	1.47536e-07	2.90341e-05	9.3839e-05	0.00279602	0.00378481	0.00308364	0.0136033	0.00359365	0.0353549	0.00883495	0.029503	0.0443183	0.00849188
1450 ºC	13.2	16.2424	1413.48	45.3541	0.00253828	1.93052	7.57807	0.152112	43.0992	0.287458	1.58735	0.000885574	99.9922	63.0555	1.00844e-07	2.13884e-05	7.36619e-05	0.00229713	0.0032081	0.00267295	0.0118182	0.00314471	0.0312228	0.00781093	0.0261603	0.0399804	0.00773189
1450 ºC	13.1	16.5394	1412.04	45.3547	0.0024589	1.87653	7.5745	0.152627	43.1984	0.288481	1.54392	0.000753502	99.9924	59.3161	6.79832e-08	1.55368e-05	5.70975e-05	0.00186609	0.00269278	0.00229692	0.0101834	0.00273084	0.0273787	0.00685995	0.0230533	0.0359059	0.00701308
1450 ºC	13	16.8399	1410.58	45.3549	0.00237993	1.82137	7.57111	0.153153	43.2998	0.289523	1.49956	0.000636689	99.9924	55.7128	4.51671e-08	1.11179e-05	4.36569e-05	0.00149736	0.00223614	0.00195508	0.00869655	0.00235173	0.0238231	0.00598166	0.0201803	0.0320938	0.00633552
1450 ºC	12.9	17.1439	1409.1	45.3549	0.00230145	1.76503	7.56791	0.153689	43.4034	0.290586	1.45427	0.000534026	99.9926	52.246	2.95485e-08	7.8281e-06	3.28875e-05	0.00118536	0.00183519	0.00164673	0.00735415	0.00200683	0.0205551	0.00517534	0.0175387	0.0285419	0.0056991
1450 ºC	12.8	17.4513	1408.18	45.3543	0.00225479	1.73286	7.56626	0.153998	43.4633	0.291199	1.42803	0.000478847	99.9927	50.3233	2.26029e-08	6.27652e-06	2.75427e-05	0.00102463	0.00162343	0.00148093	0.00663221	0.00182045	0.0187774	0.00473733	0.0161029	0.0265982	0.00534927
1450 ºC	12.7	17.6275	1407.27	45.3534	0.00220889	1.70133	7.56476	0.154302	43.5223	0.291801	1.40219	0.000429079	99.9927	48.4895	1.72696e-08	5.01987e-06	2.30027e-05	0.000883198	0.00143255	0.00132886	0.00596961	0.00164855	0.0171269	0.00433094	0.0147694	0.0247779	0.00502004
1450 ºC	12.6	17.7999	1406.37	45.3523	0.00216292	1.66981	7.56336	0.154606	43.5816	0.292404	1.37624	0.000383439	99.9929	46.7122	1.31277e-08	3.99093e-06	1.91018e-05	0.000757239	0.00125828	0.00118749	0.00535313	0.00148777	0.0155728	0.00394848	0.0135129	0.0230473	0.00470542
1450 ºC	12.5	17.9719	1405.46	45.3509	0.00211689	1.6383	7.56207	0.154911	43.6411	0.293008	1.35019	0.000341697	99.9929	44.9907	9.92671e-09	3.15302e-06	1.57669e-05	0.000645552	0.00109975	0.00105649	0.00478123	0.00133781	0.0141129	0.00358933	0.0123314	0.0214045	0.00440514
1450 ºC	12.4	18.1434	1404.56	45.3493	0.00207083	1.60683	7.5609	0.155217	43.7007	0.293613	1.32405	0.000303628	99.993	43.3242	7.4651e-09	2.47452e-06	1.29306e-05	0.000546975	0.000956084	0.000935482	0.00425228	0.00119832	0.0127448	0.00325283	0.0112228	0.0198471	0.00411889
1450 ºC	12.3	18.3145	1403.66	45.3474	0.00202474	1.5754	7.55983	0.155523	43.7606	0.294219	1.29782	0.000269007	99.9931	41.7115	5.58171e-09	1.92834e-06	1.05315e-05	0.000460395	0.000826422	0.000824089	0.00376458	0.00106894	0.0114661	0.0029383	0.0101847	0.0183728	0.00384632
1450 ºC	12.2	18.4851	1402.76	45.3452	0.00197866	1.54404	7.55887	0.155829	43.8206	0.294825	1.27152	0.000237615	99.9931	40.1518	4.14832e-09	1.49139e-06	8.51398e-06	0.000384749	0.000709903	0.000721922	0.00331643	0.000949289	0.0102742	0.00264503	0.00921478	0.0169792	0.0035871
1450 ºC	12.1	18.655	1401.86	45.3428	0.00193261	1.51275	7.55802	0.156135	43.8807	0.295432	1.24517	0.000209236	99.9931	38.644	3.06339e-09	1.14412e-06	6.8279e-06	0.000319026	0.000605683	0.000628585	0.0029061	0.000839006	0.00916637	0.00237229	0.00831079	0.015664	0.00334088
1450 ºC	12	18.8243	1400.97	45.3402	0.0018866	1.48155	7.55727	0.156441	43.941	0.296038	1.21876	0.000183662	99.9933	37.1871	2.24689e-09	8.70027e-07	5.42808e-06	0.000262271	0.000512931	0.000543678	0.00253184	0.000737704	0.00813988	0.00211934	0.00747027	0.0144245	0.00310731
1450 ºC	11.9	18.9928	1400.08	45.3372	0.00184065	1.45046	7.55663	0.156748	44.0013	0.296645	1.19232	0.000160687	99.9933	35.7801	1.63608e-09	6.55297e-07	4.27415e-06	0.000213579	0.000430832	0.000466794	0.00219187	0.000644993	0.00719184	0.00188542	0.00669078	0.0132583	0.00288601
1450 ºC	11.8	19.1605	1399.19	45.334	0.0017948	1.41948	7.5561	0.157054	44.0617	0.29725	1.16585	0.000140116	99.9934	34.4219	1.182e-09	4.88396e-07	3.33016e-06	0.000172101	0.000358591	0.000397522	0.00188444	0.000560481	0.00631933	0.00166976	0.00596984	0.0121629	0.00267663
1450 ºC	11.7	19.3274	1398.3	45.3306	0.00174906	1.38865	7.55567	0.157359	44.1222	0.297855	1.13937	0.000121759	99.9936	33.1113	8.46683e-10	3.59771e-07	2.56429e-06	0.000137044	0.000295433	0.00033545	0.00160776	0.00048377	0.00551934	0.00147159	0.00530496	0.0111356	0.00247877
1450 ºC	11.6	19.4934	1397.42	45.3269	0.00170346	1.35796	7.55533	0.157664	44.1826	0.298459	1.11288	0.000105434	99.9936	31.8474	6.00806e-10	2.61555e-07	1.94853e-06	0.000107667	0.000240608	0.000280163	0.00136005	0.000414461	0.00478883	0.00129011	0.00469363	0.010174	0.00229207
1450 ºC	11.5	19.6584	1396.54	45.3229	0.00165802	1.32744	7.5551	0.157969	44.243	0.299062	1.08641	9.0967e-05	99.9936	30.629	4.21873e-10	1.87309e-07	1.45834e-06	8.32818e-05	0.000193388	0.000231246	0.00113955	0.000352153	0.00412468	0.00112455	0.00413332	0.00927528	0.00211614
1450 ºC	11.4	19.8224	1395.66	45.3187	0.00161276	1.2971	7.55498	0.158272	44.3034	0.299663	1.05996	7.81935e-05	99.9938	29.4549	2.92717e-10	1.31802e-07	1.07239e-06	6.32558e-05	0.000153074	0.000188288	0.000944514	0.000296446	0.00352374	0.0009741	0.00362153	0.00843701	0.00195059
1450 ºC	11.3	19.9853	1394.79	45.3142	0.00156772	1.26696	7.55494	0.158575	44.3637	0.300262	1.03354	6.69572e-05	99.9938	28.3241	2.00318e-10	9.08147e-08	7.72219e-07	4.70065e-05	0.000118995	0.000150877	0.000773196	0.00024694	0.00298286	0.000837972	0.00315574	0.00765654	0.00179503
1450 ºC	11.2	20.147	1393.92	45.3095	0.00152291	1.23703	7.555	0.158877	44.4239	0.300859	1.00717	5.71106e-05	99.9939	27.2355	1.34862e-10	6.0968e-08	5.41995e-07	3.40025e-05	9.05096e-05	0.000118607	0.000623889	0.00020324	0.00249883	0.000715373	0.00273344	0.0069313	0.00164908
1450 ºC	11.1	20.3075	1393.47	45.3071	0.0015044	1.2243	7.55504	0.159006	44.4493	0.301114	0.996569	5.32148e-05	99.994	26.7855	1.17013e-10	5.3224e-08	4.79877e-07	3.04363e-05	8.22131e-05	0.000108881	0.000576689	0.000189017	0.00233781	0.000673046	0.0025838	0.00665553	0.00159245
1450 ºC	11	20.3758	1393.06	45.3046	0.00148748	1.21257	7.55508	0.159125	44.4727	0.301349	0.986956	4.98206e-05	99.9939	26.3742	1.03089e-10	4.72187e-08	4.30948e-07	2.76012e-05	7.54783e-05	0.00010088	0.000537314	0.000177038	0.00220108	0.000636714	0.00245431	0.0064112	0.00154189
1450 ºC	10.9	20.4387	1392.64	45.3021	0.00147054	1.20077	7.55513	0.159244	44.4963	0.301586	0.977369	4.65932e-05	99.994	25.9661	9.07482e-11	4.18581e-08	3.8673e-07	2.50134e-05	6.92537e-05	9.34161e-05	0.000500369	0.000165737	0.00207141	0.000602086	0.00233039	0.00617396	0.00149254
1450 ºC	10.8	20.502	1392.21	45.2994	0.00145357	1.18892	7.5552	0.159365	44.52	0.301825	0.96781	4.35272e-05	99.994	25.5614	7.98227e-11	3.70784e-08	3.4681e-07	2.26538e-05	6.35059e-05	8.64591e-05	0.000465732	0.000155085	0.00194853	0.000569109	0.00221187	0.00594376	0.00144439
1450 ºC	10.7	20.5656	1391.79	45.2966	0.00143657	1.17701	7.55529	0.159486	44.5438	0.302065	0.958278	4.06176e-05	99.994	25.16	7.0157e-11	3.28195e-08	3.10794e-07	2.05034e-05	5.82008e-05	7.99773e-05	0.000433273	0.000145048	0.00183212	0.000537712	0.00209854	0.00572042	0.00139744
1450 ºC	10.6	20.6296	1391.37	45.2937	0.00141954	1.16503	7.55538	0.159609	44.5678	0.302307	0.948775	3.78591e-05	99.9941	24.7619	6.16117e-11	2.90272e-08	2.78317e-07	1.85447e-05	5.33068e-05	7.39408e-05	0.000402865	0.000135594	0.00172187	0.000507828	0.00199022	0.00550378	0.00135164
1450 ºC	10.5	20.6939	1390.94	45.2907	0.00140248	1.15298	7.55549	0.159732	44.592	0.302551	0.9393	3.52466e-05	99.9942	24.3671	5.40625e-11	2.56525e-08	2.49052e-07	1.67617e-05	4.87943e-05	6.83215e-05	0.000374392	0.000126692	0.0016175	0.000479395	0.00188671	0.00529366	0.00130698
1450 ºC	10.4	20.7586	1390.52	45.2875	0.00138539	1.14088	7.55561	0.159856	44.6162	0.302796	0.929854	3.27752e-05	99.9941	23.9756	4.73981e-11	2.26518e-08	2.22697e-07	1.51395e-05	4.46356e-05	6.3093e-05	0.000347741	0.000118314	0.00151873	0.000452349	0.00178782	0.00508992	0.00126344
1450 ºC	10.3	20.8237	1390.09	45.2842	0.00136827	1.1287	7.55575	0.159981	44.6407	0.303044	0.920438	3.04397e-05	99.9942	23.5872	4.15193e-11	1.99854e-08	1.98978e-07	1.36645e-05	4.08051e-05	5.82304e-05	0.000322808	0.000110432	0.00142529	0.000426633	0.00169337	0.00489241	0.00122099
1450 ºC	10.2	20.8892	1389.66	45.2807	0.00135111	1.11646	7.5559	0.160107	44.6653	0.303293	0.911053	2.82353e-05	99.9942	23.2021	3.63375e-11	1.76178e-08	1.77646e-07	1.23242e-05	3.72787e-05	5.37102e-05	0.000299491	0.000103019	0.00133692	0.000402188	0.00160321	0.00470096	0.00117962
1450 ºC	10.1	20.955	1389.23	45.2771	0.00133391	1.10415	7.55607	0.160233	44.6901	0.303545	0.901698	2.6157e-05	99.9943	22.8202	3.17738e-11	1.55173e-08	1.58474e-07	1.11071e-05	3.40342e-05	4.95105e-05	0.000277696	9.60509e-05	0.00125339	0.000378962	0.00151715	0.00451544	0.0011393
1450 ºC	10	21.0213	1388.8	45.2734	0.00131668	1.09177	7.55625	0.160361	44.715	0.303798	0.892376	2.42e-05	99.9943	22.4415	2.77578e-11	1.36551e-08	1.41256e-07	1.00026e-05	3.10508e-05	4.56107e-05	0.000257334	8.95038e-05	0.00117447	0.000356901	0.00143505	0.0043357	0.00110002
1450 ºC	9.9	21.0879	1388.37	45.2695	0.0012994	1.07933	7.55644	0.16049	44.7401	0.304053	0.883087	2.23594e-05	99.9943	22.0659	2.42266e-11	1.20055e-08	1.25804e-07	9.00098e-06	2.83091e-05	4.19911e-05	0.00023832	8.33552e-05	0.00109992	0.000335956	0.00135675	0.00416161	0.00106176
1450 ºC	9.8	21.155	1387.93	45.2655	0.00128208	1.06681	7.55666	0.16062	44.7654	0.30431	0.873831	2.06306e-05	99.9944	21.6934	2.11245e-11	1.05455e-08	1.11947e-07	8.09322e-06	2.5791e-05	3.86336e-05	0.000220574	7.75835e-05	0.00102955	0.000316077	0.0012821	0.00399303	0.00102449
1450 ºC	9.7	21.2225	1387.5	45.2613	0.00126472	1.05422	7.55688	0.160751	44.7908	0.30457	0.864609	1.90089e-05	99.9944	21.3241	1.84017e-11	9.25444e-09	9.9531e-08	7.27116e-06	2.34798e-05	3.55209e-05	0.000204021	7.21684e-05	0.000963139	0.000297219	0.00121096	0.00382983	0.000988202
1450 ºC	9.6	21.2905	1387.06	45.2569	0.00124732	1.04155	7.55713	0.160883	44.8164	0.304831	0.855423	1.74898e-05	99.9944	20.9579	1.60141e-11	8.11367e-09	8.84141e-08	6.52723e-06	2.13599e-05	3.26369e-05	0.000188588	6.70903e-05	0.000900501	0.000279336	0.00114319	0.00367188	0.000952876
1450 ºC	9.5	21.3588	1386.62	45.2524	0.00122987	1.02882	7.55738	0.161016	44.8422	0.305095	0.846273	1.60686e-05	99.9944	20.5949	1.39222e-11	7.10662e-09	7.84687e-08	5.85453e-06	1.94168e-05	2.99664e-05	0.000174209	6.23309e-05	0.000841449	0.000262386	0.00107866	0.00351906	0.000918495
1450 ºC	9.4	21.4277	1386.18	45.2477	0.00121237	1.01601	7.55765	0.16115	44.8682	0.305361	0.837161	1.4741e-05	99.9945	20.2349	1.20912e-11	6.21845e-09	6.95788e-08	5.2467e-06	1.76368e-05	2.74951e-05	0.000160818	5.78725e-05	0.000785806	0.000246328	0.00101724	0.00337124	0.000885042
1450 ºC	9.3	21.497	1385.73	45.2429	0.00119483	1.00313	7.55795	0.161285	44.8944	0.305629	0.828087	1.35026e-05	99.9946	19.8781	1.04902e-11	5.43584e-09	6.16391e-08	4.69793e-06	1.60076e-05	2.52095e-05	0.000148355	5.36985e-05	0.000733403	0.000231123	0.000958798	0.00322831	0.000852499
1450 ºC	9.2	21.5667	1385.29	45.2378	0.00117723	0.990178	7.55825	0.161422	44.9208	0.3059	0.819053	1.23491e-05	99.9946	19.5244	9.09162e-12	4.74691e-09	5.45544e-08	4.20288e-06	1.45173e-05	2.30973e-05	0.000136764	4.9793e-05	0.000684077	0.000216731	0.000903228	0.00309015	0.000820852
1450 ºC	9.1	21.6369	1384.84	45.2326	0.00115959	0.97715	7.55858	0.161559	44.9473	0.306172	0.81006	1.12764e-05	99.9946	19.1738	7.8711e-12	4.14104e-09	4.82381e-08	3.75665e-06	1.31552e-05	2.11464e-05	0.00012599	4.61409e-05	0.000637672	0.000203116	0.000850409	0.00295665	0.000790085
1450 ºC	9	21.7076	1384.39	45.2272	0.0011419	0.96405	7.55891	0.161698	44.9741	0.306447	0.801109	1.02804e-05	99.9947	18.8264	6.8071e-12	3.60873e-09	4.26121e-08	3.35478e-06	1.19112e-05	1.93459e-05	0.000115983	4.27278e-05	0.000594041	0.000190244	0.00080023	0.00282769	0.000760181
1450 ºC	8.9	21.7788	1383.94	45.2217	0.00112415	0.950876	7.55928	0.161838	45.001	0.306725	0.792201	9.35698e-06	99.9947	18.4821	5.88051e-12	3.14154e-09	3.76057e-08	2.99317e-06	1.07759e-05	1.76852e-05	0.000106693	3.95402e-05	0.000553042	0.00017808	0.000752582	0.00270318	0.000731126
1450 ºC	8.8	21.8504	1383.49	45.2159	0.00110636	0.937629	7.55965	0.161979	45.0281	0.307005	0.783338	8.50237e-06	99.9947	18.141	5.07446e-12	2.73193e-09	3.31547e-08	2.66808e-06	9.74071e-06	1.61547e-05	9.80749e-05	3.6565e-05	0.000514538	0.000166592	0.000707362	0.00258299	0.000702905
[truncated: 87 more rows]

## Sheet: Table S9
Table S9. Solid whole-rock results of pMELTS modeling of melt-peridotite interaction
[truncated: 3,004 more rows]
